# Supplementary material for: catena-Poly[[diaqua­bis­(formato-κO)nickel(II)]-μ-2,4,6-tris­(4-pyrid­yl)-1,3,5-triazine-κ2 N 2:N 4]
Source: Acta Crystallogr Sect E Struct Rep Online. 2011 Apr 13;67(Pt 5):m563. doi: 10.1107/S1600536811012281 (PMC3089175; doi:10.1107/S1600536811012281)
Supplement: Supplementary file 1 [file e-67-0m563-sup1.cif]

##############################################################################
#                                                                            #
# This CIF contains the data in a paper accepted for publication in          #
# Acta Crystallographica Section E. It conforms to the requirements of       #
# Notes for Authors for Acta Crystallographica Section E, and has been       #
# peer reviewed under the auspices of the IUCr Commission on Journals.       #
#                                                                            #
# Full details of the Crystallographic Information File format               #
# are given in the paper "The Crystallographic Information File (CIF):       #
# a New Standard Archive File for Crystallography" by S. R. Hall, F. H.      #
# Allen and I. D. Brown [Acta Cryst. (1991), A47, 655-685].                  #
#                                                                            #
# The current version of the core CIF dictionary is obtainable from          #
# ftp://ftp.iucr.org/pub/cif_core.dic.                                       #
#                                                                            #
# Software is freely available for graphical display of the structure(s)     #
# in this CIF. For information consult the CIF software page                 #
# http://www.iucr.org/resources/cif/software.                                #
#                                                                            #
# This file may be used for bona fide research purposes within the           #
# scientific community so long as proper attribution is given to the journal # 
# article from which it was obtained.                                        #
#                                                                            #
##############################################################################
data_I
_audit_creation_method     SHELXL-97
_chemical_name_systematic
;
<i>catena</i>-Poly[[diaquabis(formato-\k<i>O</i>)nickel(II)]-\m-
2,4,6-tris(4-pyridyl)-1,3,5-triazine-\k^2^<i>N</i>^2^:<i>N</i>^4^]
;
_chemical_name_common     ?
_chemical_formula_moiety     'C20 H18 N6 Ni O6'
_chemical_formula_sum     'C20 H18 N6 Ni O6'
_chemical_formula_iupac     '[Ni (C H O2)2 (C18 H12 N6) (H2 O)2]'
_chemical_formula_weight     497.11
_chemical_melting_point     ?
_symmetry_cell_setting     monoclinic
_symmetry_space_group_name_H-M     'C 2/c'
_symmetry_space_group_name_Hall     '-C 2yc'
loop_
    _symmetry_equiv_pos_as_xyz
    'x, y, z'
    '-x, y, -z+1/2'
    'x+1/2, y+1/2, z'
    '-x+1/2, y+1/2, -z+1/2'
    '-x, -y, -z'
    'x, -y, z-1/2'
    '-x+1/2, -y+1/2, -z'
    'x+1/2, -y+1/2, z-1/2'
_cell_length_a     24.725(5)
_cell_length_b     10.969(2)
_cell_length_c     7.4196(15)
_cell_angle_alpha     90.00
_cell_angle_beta     90.23(3)
_cell_angle_gamma     90.00
_cell_volume     2012.2(7)
_cell_formula_units_Z     4
_cell_measurement_reflns_used     9569
_cell_measurement_theta_min     3.1
_cell_measurement_theta_max     27.5
_cell_measurement_temperature     293(2)
_exptl_crystal_description     'Block'
_exptl_crystal_colour     'Green'
_exptl_crystal_size_max     0.15
_exptl_crystal_size_mid     0.10
_exptl_crystal_size_min     0.10
_exptl_crystal_density_diffrn     1.641
_exptl_crystal_density_meas     ?
_exptl_crystal_density_method     'not measured'
_exptl_crystal_F_000     1024
_exptl_absorpt_coefficient_mu     1.019
_exptl_absorpt_correction_type     multi-scan
_exptl_absorpt_process_details     '(ABSCOR; Higashi, 1995)'
_exptl_absorpt_correction_T_min     0.8357
_exptl_absorpt_correction_T_max     1.0000
_exptl_special_details
;
;
_diffrn_ambient_temperature     293(2)
_diffrn_radiation_type     MoK\a
_diffrn_radiation_wavelength     0.71073
_diffrn_radiation_source     'fine-focus sealed tube'
_diffrn_radiation_monochromator     graphite
_diffrn_measurement_device_type     'Rigaku SCX-mini'
_diffrn_measurement_method     \w
_diffrn_detector_area_resol_mean     ?
_diffrn_reflns_number     10365
_diffrn_reflns_av_R_equivalents     0.0397
_diffrn_reflns_av_sigmaI/netI     0.0307
_diffrn_reflns_theta_min     3.09
_diffrn_reflns_theta_max     27.48
_diffrn_reflns_theta_full     27.48
_diffrn_measured_fraction_theta_max     0.999
_diffrn_measured_fraction_theta_full     0.999
_diffrn_reflns_limit_h_min     -31
_diffrn_reflns_limit_h_max     32
_diffrn_reflns_limit_k_min     -14
_diffrn_reflns_limit_k_max     14
_diffrn_reflns_limit_l_min     -9
_diffrn_reflns_limit_l_max     9
_diffrn_standards_number     0
_diffrn_standards_interval_count     0
_diffrn_standards_interval_time     0
_diffrn_standards_decay_%     0
_refine_special_details
;
Refinement of <i>F</i>^2^ against ALL reflections. The weighted <i>R</i>-factor
<i>wR</i> and goodness of fit <i>S</i> are based on <i>F</i>^2^, conventional
<i>R</i>-factors <i>R</i> are based on <i>F</i>, with <i>F</i> set to zero for
negative <i>F</i>^2^. The threshold expression of <i>F</i>^2^ >
\s(<i>F</i>^2^) is used only for calculating <i>R</i>-factors(gt) <i>etc</i>.
and is not relevant to the choice of reflections for refinement.
<i>R</i>-factors based on <i>F</i>^2^ are statistically about twice as large
as those based on <i>F</i>, and <i>R</i>- factors based on ALL data will be
even larger.
;
_reflns_number_total     2302
_reflns_number_gt     1937
_reflns_threshold_expression     I>2sigma(I)
_refine_ls_structure_factor_coef     Fsqd
_refine_ls_matrix_type     full
_refine_ls_R_factor_all     0.0461
_refine_ls_R_factor_gt     0.0337
_refine_ls_wR_factor_gt     0.0734
_refine_ls_wR_factor_ref     0.0775
_refine_ls_goodness_of_fit_ref     1.051
_refine_ls_restrained_S_all     1.051
_refine_ls_number_reflns     2302
_refine_ls_number_parameters     153
_refine_ls_number_restraints     0
_refine_ls_hydrogen_treatment     constr
_refine_ls_weighting_scheme     calc
_refine_ls_weighting_details
         'calc w=1/[\s^2^(Fo^2^)+(0.0334P)^2^+2.3183P] where P=(Fo^2^+2Fc^2^)/3'
_atom_sites_solution_hydrogens     geom
_atom_sites_solution_primary     direct
_atom_sites_solution_secondary     difmap
_refine_ls_shift/su_max     0.001
_refine_ls_shift/su_mean     0.000
_refine_diff_density_max     0.332
_refine_diff_density_min     -0.280
_refine_ls_extinction_method     none
_refine_ls_extinction_coef     ?
loop_
    _atom_type_symbol
    _atom_type_description
    _atom_type_scat_dispersion_real
    _atom_type_scat_dispersion_imag
    _atom_type_scat_source
    'C' 'C' 0.0033 0.0016
                         'International Tables Vol C Tables 4.2.6.8 and 6.1.1.4'
    'H' 'H' 0.0000 0.0000
                         'International Tables Vol C Tables 4.2.6.8 and 6.1.1.4'
    'N' 'N' 0.0061 0.0033
                         'International Tables Vol C Tables 4.2.6.8 and 6.1.1.4'
    'Ni' 'Ni' 0.3393 1.1124
                         'International Tables Vol C Tables 4.2.6.8 and 6.1.1.4'
    'O' 'O' 0.0106 0.0060
                         'International Tables Vol C Tables 4.2.6.8 and 6.1.1.4'
_computing_data_collection     'PROCESS-AUTO (Rigaku, 1998)'
_computing_cell_refinement     'PROCESS-AUTO (Rigaku, 1998)'
_computing_data_reduction     'CrystalStructure (Rigaku/MSC, 2002)'
_computing_structure_solution     'SHELXS97 (Sheldrick, 2008)'
_computing_structure_refinement     'SHELXL97 (Sheldrick, 2008)'
_computing_molecular_graphics     'SHELXTL (Sheldrick, 2008)'
_computing_publication_material     'publCIF (Westrip, 2010)'
loop_
    _atom_site_type_symbol
    _atom_site_label
    _atom_site_fract_x
    _atom_site_fract_y
    _atom_site_fract_z
    _atom_site_U_iso_or_equiv
    _atom_site_adp_type
    _atom_site_calc_flag
    _atom_site_refinement_flags
    _atom_site_occupancy
    _atom_site_symmetry_multiplicity
    _atom_site_disorder_assembly
    _atom_site_disorder_group
    Ni Ni1 0.2500 0.7500 1.0000 0.01798(11) Uani d S 1 2 . .
    O O1 0.22888(6) 0.64439(12) 0.78618(18) 0.0263(3) Uani d . 1 1 . .
    O O2 0.19168(7) 0.61015(14) 0.5190(2) 0.0337(4) Uani d . 1 1 . .
    O O3 0.29896(6) 0.86926(12) 0.85264(19) 0.0263(3) Uani d . 1 1 . .
    H H6 0.3027 0.9430 0.8884 0.039 Uiso d R 1 1 . .
    H H7 0.3001 0.8711 0.7403 0.039 Uiso d R 1 1 . .
    N N1 0.18044(6) 0.86186(14) 0.9633(2) 0.0204(4) Uani d . 1 1 . .
    N N2 0.04510(7) 1.19452(15) 0.8071(2) 0.0251(4) Uani d . 1 1 . .
    N N3 0.0000 1.0076(2) 0.7500 0.0245(5) Uani d S 1 2 . .
    N N4 0.0000 1.6408(2) 0.7500 0.0428(7) Uani d S 1 2 . .
    C C1 0.13264(8) 0.81007(18) 0.9265(3) 0.0241(4) Uani d . 1 1 . .
    H H1 0.1299 0.7257 0.9355 0.029 Uiso calc R 1 1 . .
    C C2 0.08733(8) 0.87491(18) 0.8760(3) 0.0248(4) Uani d . 1 1 . .
    H H2 0.0551 0.8349 0.8495 0.030 Uiso calc R 1 1 . .
    C C3 0.09060(8) 1.00126(18) 0.8654(3) 0.0210(4) Uani d . 1 1 . .
    C C4 0.13930(8) 1.05662(18) 0.9086(3) 0.0239(4) Uani d . 1 1 . .
    H H4 0.1427 1.1410 0.9053 0.029 Uiso calc R 1 1 . .
    C C5 0.18282(8) 0.98373(18) 0.9569(3) 0.0240(4) Uani d . 1 1 . .
    H H5 0.2154 1.0215 0.9864 0.029 Uiso calc R 1 1 . .
    C C6 0.04255(8) 1.07256(18) 0.8045(3) 0.0208(4) Uani d . 1 1 . .
    C C7 0.0000 1.2503(3) 0.7500 0.0229(6) Uani d S 1 2 . .
    C C8 0.0000 1.3860(3) 0.7500 0.0252(6) Uani d S 1 2 . .
    C C9 -0.04675(9) 1.4505(2) 0.7877(3) 0.0327(5) Uani d . 1 1 . .
    H H9 -0.0791 1.4101 0.8097 0.039 Uiso calc R 1 1 . .
    C C10 -0.04418(10) 1.5768(2) 0.7918(4) 0.0400(6) Uani d . 1 1 . .
    H H10 -0.0750 1.6194 0.8257 0.048 Uiso calc R 1 1 . .
    C C11 0.20837(8) 0.67816(19) 0.6412(3) 0.0246(4) Uani d . 1 1 . .
    H H11 0.2052 0.7617 0.6226 0.029 Uiso calc R 1 1 . .
loop_
    _atom_site_aniso_label
    _atom_site_aniso_U_11
    _atom_site_aniso_U_22
    _atom_site_aniso_U_33
    _atom_site_aniso_U_12
    _atom_site_aniso_U_13
    _atom_site_aniso_U_23
    Ni1 0.01931(18) 0.01621(18) 0.01840(18) 0.00276(15) -0.00433(12)
                                                                    -0.00092(15)
    O1 0.0344(8) 0.0217(7) 0.0227(7) 0.0047(6) -0.0086(6) -0.0032(6)
    O2 0.0428(9) 0.0349(9) 0.0233(8) 0.0010(7) -0.0093(7) -0.0037(7)
    O3 0.0350(8) 0.0216(7) 0.0224(7) -0.0013(6) 0.0005(6) 0.0019(6)
    N1 0.0188(8) 0.0193(8) 0.0231(8) 0.0024(7) -0.0044(6) 0.0001(7)
    N2 0.0212(9) 0.0180(8) 0.0362(10) 0.0011(7) -0.0062(7) -0.0005(7)
    N3 0.0193(12) 0.0187(12) 0.0353(14) 0.000 -0.0059(10) 0.000
    N4 0.0506(19) 0.0189(14) 0.059(2) 0.000 -0.0079(15) 0.000
    C1 0.0238(10) 0.0154(10) 0.0332(11) -0.0003(8) -0.0034(8) 0.0014(8)
    C2 0.0191(10) 0.0196(10) 0.0357(12) -0.0029(8) -0.0057(8) 0.0002(9)
    C3 0.0192(9) 0.0210(10) 0.0226(10) 0.0023(8) -0.0023(8) -0.0013(8)
    C4 0.0228(10) 0.0159(9) 0.0330(11) 0.0000(8) -0.0052(8) -0.0007(8)
    C5 0.0181(10) 0.0222(10) 0.0316(11) -0.0020(8) -0.0050(8) -0.0036(9)
    C6 0.0178(9) 0.0196(10) 0.0249(10) 0.0007(8) -0.0012(8) -0.0009(8)
    C7 0.0224(13) 0.0167(13) 0.0297(14) 0.000 -0.0021(11) 0.000
    C8 0.0285(15) 0.0185(14) 0.0284(15) 0.000 -0.0066(12) 0.000
    C9 0.0278(11) 0.0236(11) 0.0466(14) 0.0024(9) -0.0025(10) 0.0023(10)
    C10 0.0407(14) 0.0256(12) 0.0536(16) 0.0108(11) -0.0052(12) -0.0010(11)
    C11 0.0275(11) 0.0234(10) 0.0228(10) 0.0023(8) -0.0015(8) 0.0002(8)
_geom_special_details
;
All e.s.d.'s (except the e.s.d. in the dihedral angle between two l.s. planes)
are estimated using the full covariance matrix. The cell e.s.d.'s are taken
into account individually in the estimation of e.s.d.'s in distances, angles
and torsion angles; correlations between e.s.d.'s in cell parameters are only
used when they are defined by crystal symmetry. An approximate (isotropic)
treatment of cell e.s.d.'s is used for estimating e.s.d.'s involving l.s.
planes.
;
loop_
    _geom_bond_atom_site_label_1
    _geom_bond_atom_site_label_2
    _geom_bond_site_symmetry_2
    _geom_bond_distance
    _geom_bond_publ_flag
    Ni1 O1 7_567 2.0309(14) ?
    Ni1 O1 . 2.0309(14) ?
    Ni1 O3 7_567 2.0934(14) ?
    Ni1 O3 . 2.0935(14) ?
    Ni1 N1 . 2.1293(16) ?
    Ni1 N1 7_567 2.1294(16) ?
    O1 C11 . 1.244(2) ?
    O2 C11 . 1.244(2) ?
    O3 H6 . 0.8557 ?
    O3 H7 . 0.8343 ?
    N1 C1 . 1.338(3) ?
    N1 C5 . 1.339(3) ?
    N2 C7 . 1.339(2) ?
    N2 C6 . 1.339(3) ?
    N3 C6 2_556 1.332(2) ?
    N3 C6 . 1.332(2) ?
    N4 C10 . 1.336(3) ?
    N4 C10 2_556 1.336(3) ?
    C1 C2 . 1.378(3) ?
    C1 H1 . 0.9300 ?
    C2 C3 . 1.391(3) ?
    C2 H2 . 0.9300 ?
    C3 C4 . 1.385(3) ?
    C3 C6 . 1.491(3) ?
    C4 C5 . 1.387(3) ?
    C4 H4 . 0.9300 ?
    C5 H5 . 0.9300 ?
    C7 N2 2_556 1.339(2) ?
    C7 C8 . 1.489(4) ?
    C8 C9 2_556 1.385(3) ?
    C8 C9 . 1.385(3) ?
    C9 C10 . 1.387(3) ?
    C9 H9 . 0.9300 ?
    C10 H10 . 0.9300 ?
    C11 H11 . 0.9300 ?
loop_
    _geom_angle_atom_site_label_1
    _geom_angle_atom_site_label_2
    _geom_angle_atom_site_label_3
    _geom_angle_site_symmetry_1
    _geom_angle_site_symmetry_3
    _geom_angle
    _geom_angle_publ_flag
    O1 Ni1 O1 7_567 . 180.0 ?
    O1 Ni1 O3 7_567 7_567 95.50(6) ?
    O1 Ni1 O3 . 7_567 84.50(6) ?
    O1 Ni1 O3 7_567 . 84.50(6) ?
    O1 Ni1 O3 . . 95.50(6) ?
    O3 Ni1 O3 7_567 . 180.0 ?
    O1 Ni1 N1 7_567 . 88.64(6) ?
    O1 Ni1 N1 . . 91.36(6) ?
    O3 Ni1 N1 7_567 . 87.62(6) ?
    O3 Ni1 N1 . . 92.38(6) ?
    O1 Ni1 N1 7_567 7_567 91.36(6) ?
    O1 Ni1 N1 . 7_567 88.64(6) ?
    O3 Ni1 N1 7_567 7_567 92.39(6) ?
    O3 Ni1 N1 . 7_567 87.61(6) ?
    N1 Ni1 N1 . 7_567 180.0 ?
    C11 O1 Ni1 . . 127.47(13) ?
    Ni1 O3 H6 . . 119.3 ?
    Ni1 O3 H7 . . 124.0 ?
    H6 O3 H7 . . 106.4 ?
    C1 N1 C5 . . 117.10(16) ?
    C1 N1 Ni1 . . 119.57(13) ?
    C5 N1 Ni1 . . 122.98(13) ?
    C7 N2 C6 . . 114.35(18) ?
    C6 N3 C6 2_556 . 115.4(2) ?
    C10 N4 C10 . 2_556 116.6(3) ?
    N1 C1 C2 . . 123.56(18) ?
    N1 C1 H1 . . 118.2 ?
    C2 C1 H1 . . 118.2 ?
    C1 C2 C3 . . 118.84(18) ?
    C1 C2 H2 . . 120.6 ?
    C3 C2 H2 . . 120.6 ?
    C4 C3 C2 . . 118.34(18) ?
    C4 C3 C6 . . 122.08(18) ?
    C2 C3 C6 . . 119.57(18) ?
    C3 C4 C5 . . 118.69(18) ?
    C3 C4 H4 . . 120.7 ?
    C5 C4 H4 . . 120.7 ?
    N1 C5 C4 . . 123.41(18) ?
    N1 C5 H5 . . 118.3 ?
    C4 C5 H5 . . 118.3 ?
    N3 C6 N2 . . 125.14(19) ?
    N3 C6 C3 . . 116.04(18) ?
    N2 C6 C3 . . 118.82(17) ?
    N2 C7 N2 2_556 . 125.7(3) ?
    N2 C7 C8 2_556 . 117.17(13) ?
    N2 C7 C8 . . 117.17(13) ?
    C9 C8 C9 2_556 . 118.5(3) ?
    C9 C8 C7 2_556 . 120.74(14) ?
    C9 C8 C7 . . 120.74(14) ?
    C8 C9 C10 . . 118.5(2) ?
    C8 C9 H9 . . 120.8 ?
    C10 C9 H9 . . 120.8 ?
    N4 C10 C9 . . 123.8(2) ?
    N4 C10 H10 . . 118.1 ?
    C9 C10 H10 . . 118.1 ?
    O2 C11 O1 . . 125.8(2) ?
    O2 C11 H11 . . 117.1 ?
    O1 C11 H11 . . 117.1 ?
loop_
    _geom_torsion_atom_site_label_1
    _geom_torsion_atom_site_label_2
    _geom_torsion_atom_site_label_3
    _geom_torsion_atom_site_label_4
    _geom_torsion_site_symmetry_1
    _geom_torsion_site_symmetry_2
    _geom_torsion_site_symmetry_3
    _geom_torsion_site_symmetry_4
    _geom_torsion
    _geom_torsion_publ_flag
    O3 Ni1 O1 C11 7_567 . . . 125.73(18) ?
    O3 Ni1 O1 C11 . . . . -54.27(18) ?
    N1 Ni1 O1 C11 . . . . 38.26(18) ?
    N1 Ni1 O1 C11 7_567 . . . -141.74(18) ?
    O1 Ni1 N1 C1 7_567 . . . -137.13(16) ?
    O1 Ni1 N1 C1 . . . . 42.87(16) ?
    O3 Ni1 N1 C1 7_567 . . . -41.57(15) ?
    O3 Ni1 N1 C1 . . . . 138.43(15) ?
    O1 Ni1 N1 C5 7_567 . . . 49.91(16) ?
    O1 Ni1 N1 C5 . . . . -130.09(16) ?
    O3 Ni1 N1 C5 7_567 . . . 145.47(16) ?
    O3 Ni1 N1 C5 . . . . -34.53(16) ?
    C5 N1 C1 C2 . . . . 2.8(3) ?
    Ni1 N1 C1 C2 . . . . -170.57(17) ?
    N1 C1 C2 C3 . . . . -1.2(3) ?
    C1 C2 C3 C4 . . . . -0.9(3) ?
    C1 C2 C3 C6 . . . . 177.77(19) ?
    C2 C3 C4 C5 . . . . 1.3(3) ?
    C6 C3 C4 C5 . . . . -177.31(19) ?
    C1 N1 C5 C4 . . . . -2.3(3) ?
    Ni1 N1 C5 C4 . . . . 170.79(16) ?
    C3 C4 C5 N1 . . . . 0.3(3) ?
    C6 N3 C6 N2 2_556 . . . -0.22(15) ?
    C6 N3 C6 C3 2_556 . . . -179.8(2) ?
    C7 N2 C6 N3 . . . . 0.4(3) ?
    C7 N2 C6 C3 . . . . 180.00(15) ?
    C4 C3 C6 N3 . . . . 173.55(17) ?
    C2 C3 C6 N3 . . . . -5.0(3) ?
    C4 C3 C6 N2 . . . . -6.1(3) ?
    C2 C3 C6 N2 . . . . 175.33(19) ?
    C6 N2 C7 N2 . . . 2_556 -0.19(13) ?
    C6 N2 C7 C8 . . . . 179.82(13) ?
    N2 C7 C8 C9 2_556 . . 2_556 -145.57(15) ?
    N2 C7 C8 C9 . . . 2_556 34.43(15) ?
    N2 C7 C8 C9 2_556 . . . 34.43(15) ?
    N2 C7 C8 C9 . . . . -145.57(15) ?
    C9 C8 C9 C10 2_556 . . . -2.10(17) ?
    C7 C8 C9 C10 . . . . 177.90(17) ?
    C10 N4 C10 C9 2_556 . . . -2.33(18) ?
    C8 C9 C10 N4 . . . . 4.5(4) ?
    Ni1 O1 C11 O2 . . . . -173.47(16) ?
loop_
    _geom_hbond_atom_site_label_D
    _geom_hbond_atom_site_label_H
    _geom_hbond_atom_site_label_A
    _geom_hbond_site_symmetry_A
    _geom_hbond_distance_DH
    _geom_hbond_distance_HA
    _geom_hbond_distance_DA
    _geom_hbond_angle_DHA
    _geom_hbond_publ_flag
    O3 H6 O2 4_556 0.86 1.96 2.818(2) 177 yes
    O3 H7 O2 7_566 0.83 1.95 2.777(2) 174 yes
data_global
_journal_date_recd_electronic     2011-03-19
_journal_date_accepted     2011-04-02
_journal_name_full     'Acta Crystallographica, Section E'
_journal_year     2011
_journal_volume     67
_journal_issue      5
_journal_page_first     m563
_journal_page_last     m563
_journal_paper_category     QM
_journal_coeditor_code     BQ2289
_publ_contact_author_name     'Huai-Feng Mi'
_publ_contact_author_address
;
Biochemical Section of Key Laboratory of Functional Polymer Materials, the
Ministry of Education of China; Chemical School of Nankai University 300071
Tianjin, PR China
;
_publ_contact_author_email     'hfmi@nankai.edu.cn'
_publ_contact_author_fax     '+86-22-23502749'
_publ_contact_author_phone     '+86-22-23501144'
_publ_section_title
;\
<i>catena</i>-Poly[[diaquabis(formato-\k<i>O</i>)nickel(II)]-\m-2,4,6-tris(4-\
pyridyl)-1,3,5-triazine-\k^2^<i>N</i>^2^:<i>N</i>^4^]
;
loop_
    _publ_author_name
    _publ_author_footnote
    _publ_author_address
    'Feng, Miao' .
;
Biochemical Section of Key Laboratory of Functional Polymer Materials
The Ministry of Education of China
Chemical School of Nankai University
300071 Tianjin
People's Republic of China
;
    'Tian, Hui-Juan' .
;
Biochemical Section of Key Laboratory of Functional Polymer Materials
The Ministry of Education of China
Chemical School of Nankai University
300071 Tianjin
People's Republic of China
;
    'Mi, Huai-Feng' .
;
Biochemical Section of Key Laboratory of Functional Polymer Materials
The Ministry of Education of China
Chemical School of Nankai University
300071 Tianjin
People's Republic of China
;
    'Hu, Tong-Liang' .
;
Department of Chemistry, Nankai University, Tianjin 300071,
People's Republic of China
;
