# Supplementary material for: catena-Poly[[diaqua­bis­(formato-κO)nickel(II)]-μ-2,4,6-tris­(4-pyrid­yl)-1,3,5-triazine-κ2 N 2:N 4]
Source: Acta Crystallogr Sect E Struct Rep Online. 2011 Apr 13;67(Pt 5):m563. doi: 10.1107/S1600536811012281 (PMC3089175; doi:10.1107/S1600536811012281)
Supplement: Supplementary file 2 [file e-67-0m563-Isup2.hkl]

# 
# h,k,l, Fc-squared, Fo-squared, sigma(Fo-squared) and status flag 
# 
data_I
_shelx_title ' 1 in C2/c                   New: C2/c' 
_shelx_refln_list_code          4 
_shelx_F_calc_maximum      408.70 
_exptl_crystal_F_000      1024.00 
_reflns_d_resolution_high  0.7701 
 
loop_ 
 _symmetry_equiv_pos_as_xyz 
 'x, y, z' 
 '-x, y, -z+1/2' 
 'x+1/2, y+1/2, z' 
 '-x+1/2, y+1/2, -z+1/2' 
 '-x, -y, -z' 
 'x, -y, z-1/2' 
 '-x+1/2, -y+1/2, -z' 
 'x+1/2, -y+1/2, z-1/2' 
 
_cell_length_a    24.7250 
_cell_length_b    10.9690 
_cell_length_c     7.4196 
_cell_angle_alpha  90.000 
_cell_angle_beta   90.230 
_cell_angle_gamma  90.000 
 
_shelx_F_squared_multiplier     1.000 
 
loop_ 
 _refln_index_h 
 _refln_index_k 
 _refln_index_l 
 _refln_F_squared_calc 
 _refln_F_squared_meas 
 _refln_F_squared_sigma 
 _refln_observed_status 
   4   0   0    48712.37    43156.50    499.90 o 
   6   0   0       50.07       67.59      7.45 o 
   8   0   0     1810.08     1737.40     31.15 o 
  10   0   0       47.80       59.76     13.47 o 
  12   0   0       18.20       52.39     11.79 o 
  14   0   0     3475.93     3435.09     79.95 o 
  16   0   0    10707.47    10255.46    156.47 o 
  18   0   0     6171.98     5928.14    113.73 o 
  20   0   0    11141.37    10975.53    197.95 o 
  22   0   0     5219.62     5052.42    114.68 o 
  24   0   0     6561.05     6434.16    143.84 o 
  26   0   0      257.10      235.61     43.51 o 
  28   0   0     1214.20     1081.35     85.86 o 
  30   0   0      799.94      818.39     81.79 o 
  32   0   0      204.55      195.06    103.79 o 
   3   1   0     2125.88     1824.14     32.47 o 
   5   1   0    19968.35    20066.87     86.12 o 
   7   1   0     9171.38     9286.66     85.97 o 
   9   1   0     1771.37     1684.23     29.03 o 
  11   1   0     2409.30     2550.40     32.57 o 
  13   1   0      615.60      629.75     16.93 o 
  15   1   0      704.06      686.26     19.38 o 
  17   1   0       48.76       70.88     11.49 o 
  19   1   0     1563.00     1523.53     40.05 o 
  21   1   0      291.19      287.32     19.80 o 
  23   1   0     1717.32     1646.44     50.73 o 
  25   1   0      827.43      763.10     38.11 o 
  27   1   0       41.07       39.45     28.35 o 
  29   1   0        1.91        2.78     28.66 o 
  31   1   0       55.36       86.08     45.80 o 
   0   2   0      426.06      380.05     17.20 o 
   2   2   0    26006.23    24685.13    112.12 o 
   4   2   0    15066.64    14913.56     78.35 o 
   6   2   0     9392.01     9177.31     56.84 o 
   8   2   0    19205.24    18950.54    109.85 o 
  10   2   0     6910.97     6943.22     59.21 o 
  12   2   0     2201.08     2049.84     28.83 o 
  14   2   0     1268.66     1155.67     30.19 o 
  16   2   0     4076.58     4184.28     65.75 o 
  18   2   0     1531.01     1522.89     41.43 o 
  20   2   0     1140.54     1178.19     40.14 o 
  22   2   0     5495.06     5547.36    114.39 o 
  24   2   0     1773.21     1880.63     60.79 o 
  26   2   0     1421.83     1432.47     56.31 o 
  28   2   0      653.59      709.58     69.00 o 
  30   2   0      150.89      185.67     50.78 o 
   1   3   0      724.59      779.19     14.56 o 
   3   3   0     4851.76     5046.70     42.29 o 
   5   3   0    22832.49    22594.45    176.68 o 
   7   3   0     3162.03     2874.70     29.71 o 
   9   3   0    17546.40    19115.19    188.28 o 
  11   3   0     3390.42     3921.85     70.43 o 
  13   3   0     2045.21     2535.45     62.25 o 
  15   3   0     1185.97     1323.52     39.67 o 
  17   3   0       84.24       88.76     16.57 o 
  19   3   0      135.11      150.07     20.82 o 
  21   3   0      124.26      116.74     23.58 o 
  23   3   0      340.32      334.58     35.35 o 
  25   3   0       84.72       96.03     31.89 o 
  27   3   0       31.70       69.95     37.24 o 
  29   3   0      133.84      104.29     64.80 o 
  31   3   0      197.78      193.20     54.48 o 
   0   4   0     2552.71     2861.16     50.92 o 
   2   4   0      217.39      279.40     10.22 o 
   4   4   0     1129.10     1085.76     18.54 o 
   6   4   0     8044.02     8212.93     71.13 o 
   8   4   0    19995.40    20454.38    147.55 o 
  10   4   0    13608.95    13913.87    110.87 o 
  12   4   0     8055.36     7729.57     99.45 o 
  14   4   0     3963.16     3835.26     65.62 o 
  16   4   0     2414.40     2322.89     58.17 o 
  18   4   0      981.31      978.20     36.52 o 
  20   4   0     2212.71     2077.93     54.65 o 
  22   4   0     1219.08     1169.29     43.65 o 
  24   4   0     1583.77     1583.56     54.94 o 
  26   4   0     1929.93     1875.83     66.81 o 
  28   4   0     1381.39     1324.77    113.28 o 
  30   4   0      697.51      737.30     71.14 o 
   1   5   0    10505.53    11705.31    103.05 o 
   3   5   0      134.07      156.48     11.45 o 
   5   5   0     3944.70     4100.29     48.90 o 
   7   5   0       81.01      108.31      8.71 o 
   9   5   0       27.18       59.50     13.67 o 
  11   5   0      463.64      483.50     15.46 o 
  13   5   0      765.31      689.15     24.83 o 
  15   5   0      887.52      822.91     30.02 o 
  17   5   0      237.16      262.45     23.71 o 
  19   5   0        0.06       27.99     24.63 o 
  21   5   0     1569.04     1415.64     47.93 o 
  23   5   0      272.22      214.16     28.08 o 
  25   5   0       48.72       41.93     34.37 o 
  27   5   0       34.97       20.18     34.51 o 
  29   5   0       21.56      102.65     46.44 o 
   0   6   0      389.91      242.88     19.28 o 
   2   6   0      278.57      190.37     13.20 o 
   4   6   0     4747.66     4989.27     62.32 o 
   6   6   0     3389.83     3264.53     47.27 o 
   8   6   0     3368.91     3479.93     49.25 o 
  10   6   0    11060.01    10950.72    109.21 o 
  12   6   0      963.98      926.66     34.76 o 
  14   6   0     4067.04     4121.07     75.10 o 
  16   6   0     2393.01     2350.24     55.54 o 
  18   6   0     2001.17     2097.16     55.49 o 
  20   6   0     3211.40     2903.64    114.06 o 
  22   6   0     1901.93     1779.65     77.34 o 
  24   6   0     1260.34     1202.88     69.07 o 
  26   6   0      110.66      166.49     41.22 o 
  28   6   0      840.82      921.21     68.75 o 
   1   7   0       44.59       53.06     12.05 o 
   3   7   0       16.16       16.12     13.52 o 
   5   7   0     1247.30     1229.37     29.96 o 
   7   7   0       16.98        7.87      8.93 o 
   9   7   0     1213.07     1179.48     30.00 o 
  11   7   0     5507.04     5205.81     70.70 o 
  13   7   0        4.00       -5.14     11.64 o 
  15   7   0      567.55      519.49     28.74 o 
  17   7   0      102.48       96.93     19.51 o 
  19   7   0      140.15      100.70     31.22 o 
  21   7   0        8.74       99.84     39.90 o 
  23   7   0      219.01      190.99     38.88 o 
  25   7   0      169.72      253.34     45.57 o 
  27   7   0        0.80       58.17     46.41 o 
   0   8   0     9165.81     9393.89    165.35 o 
   2   8   0     9876.52    10283.63    124.10 o 
   4   8   0     6335.96     6383.64     89.82 o 
   6   8   0     1275.67     1219.49     33.14 o 
   8   8   0     1745.51     1714.47     39.16 o 
  10   8   0     4297.56     4254.83     67.72 o 
  12   8   0    18332.31    18436.30    232.30 o 
  14   8   0     1088.06     1007.92     47.29 o 
  16   8   0     3335.11     3197.80     93.66 o 
  18   8   0     1590.88     1682.98     70.51 o 
  20   8   0      666.37      646.81     51.29 o 
  22   8   0      564.80      574.56     51.98 o 
  24   8   0      190.07      244.58     43.73 o 
  26   8   0       93.07      105.44     57.06 o 
   1   9   0      137.09      136.60     18.72 o 
   3   9   0      407.40      365.95     23.58 o 
   5   9   0      184.75      152.69     19.48 o 
   7   9   0      897.54      888.19     31.30 o 
   9   9   0        8.78       16.73     14.09 o 
  11   9   0      318.12      278.43     26.10 o 
  13   9   0      146.12      150.92     24.15 o 
  15   9   0      549.94      459.26     42.38 o 
  17   9   0        0.09       -6.39     25.72 o 
  19   9   0      126.60      125.46     34.10 o 
  21   9   0        0.05       47.94     41.59 o 
  23   9   0      345.65      389.88     51.46 o 
   0  10   0     2310.82     2405.19     81.91 o 
   2  10   0     3712.10     3708.83     73.81 o 
   4  10   0     3496.85     3405.49     76.95 o 
   6  10   0     1435.40     1512.16     44.71 o 
   8  10   0     2536.93     2542.72     59.91 o 
  10  10   0     2822.36     2894.79     75.22 o 
  12  10   0     1268.08     1512.68     67.10 o 
  14  10   0      656.04      632.84     52.17 o 
  16  10   0     1039.30     1007.08     65.11 o 
  18  10   0      268.13      245.65     46.81 o 
  20  10   0      529.26      458.37     50.88 o 
  22  10   0      608.87      782.71     68.90 o 
   1  11   0      619.82      493.80     32.38 o 
   3  11   0      302.25      218.51     25.09 o 
   5  11   0       89.71      110.53     24.14 o 
   7  11   0       36.41       83.67     29.77 o 
   9  11   0      231.97      162.74     38.02 o 
  11  11   0      235.61      268.18     43.84 o 
  13  11   0       14.77      -36.05     36.05 o 
  15  11   0        0.25       36.76     38.24 o 
  17  11   0      166.29      176.64     42.65 o 
  19  11   0       64.59       80.56     41.25 o 
   0  12   0      448.23      516.83     52.89 o 
   2  12   0      380.59      444.39     34.58 o 
   4  12   0     1696.42     1699.10     58.55 o 
   6  12   0     1218.26     1197.06     48.88 o 
   8  12   0     1726.43     1800.25     79.51 o 
  10  12   0      904.09      967.81     60.33 o 
  12  12   0     1248.40     1213.82    100.28 o 
  14  12   0      856.35     1038.34     69.37 o 
  16  12   0      343.21      374.24     53.80 o 
   1  13   0        2.48       20.64     24.55 o 
   3  13   0        0.59        5.82     37.06 o 
   5  13   0      255.21      238.55     43.72 o 
   7  13   0       16.00       12.95     33.73 o 
   9  13   0        0.11      -12.51     31.90 o 
  11  13   0      873.99      850.57     77.97 o 
  13  13   0       49.36       28.67     43.40 o 
   0  14   0       34.74       18.01     75.10 o 
   2  14   0      796.57      756.84     89.10 o 
   4  14   0      440.78      664.23     76.71 o 
 -31   1   1      632.69      685.58     70.03 o 
 -29   1   1      233.64      236.08     51.20 o 
 -27   1   1     1765.61     1831.65     62.64 o 
 -25   1   1      503.46      500.47     35.57 o 
 -23   1   1     1207.91     1245.37     39.14 o 
 -21   1   1       21.86       60.14     16.43 o 
 -19   1   1     4413.69     4602.62     71.73 o 
 -17   1   1     6045.59     5976.56     77.64 o 
 -15   1   1     6817.51     6964.78     91.06 o 
 -13   1   1    17814.32    18178.07    233.49 o 
 -11   1   1     8231.02     7982.91     75.30 o 
  -9   1   1    17259.71    17639.34    122.87 o 
  -7   1   1    23436.04    23556.11    134.15 o 
  -5   1   1     1672.58     1775.96     31.38 o 
  -3   1   1    25012.80    24898.52     94.11 o 
  -1   1   1    11356.43    10769.96     76.24 o 
   1   1   1    29533.66    27542.71    281.91 o 
   3   1   1       41.60       59.65      4.69 o 
   5   1   1     5816.12     5655.99     51.76 o 
   7   1   1     7768.35     7918.10     94.33 o 
   9   1   1      645.16      518.32     14.38 o 
  11   1   1     7954.21     7678.83     69.11 o 
  13   1   1     1981.25     1982.78     30.51 o 
  15   1   1     2235.93     2184.58     36.40 o 
  17   1   1     5050.49     5081.52     67.12 o 
  19   1   1       67.52       85.20     12.27 o 
  21   1   1     1867.52     1905.38     51.66 o 
  23   1   1      830.22      769.68     38.28 o 
  25   1   1     3685.26     3651.98     97.13 o 
  27   1   1      793.07      801.01     51.76 o 
  29   1   1      745.28      732.85     55.03 o 
  31   1   1     1042.93     1152.03     72.76 o 
 -30   2   1       65.64       79.38     40.44 o 
 -28   2   1       20.57       -5.25     24.84 o 
 -26   2   1      400.92      482.34     37.25 o 
 -24   2   1      241.26      312.97     29.55 o 
 -22   2   1      753.37      754.39     29.29 o 
 -20   2   1      220.72      238.61     17.90 o 
 -18   2   1        3.21       29.65     15.98 o 
 -16   2   1      655.00      632.28     25.55 o 
 -14   2   1        0.10       11.02      7.82 o 
 -12   2   1     8648.54     9799.74     99.91 o 
 -10   2   1       90.47       92.30      7.44 o 
  -8   2   1     2310.81     2323.89     35.70 o 
  -6   2   1     1538.73     1586.96     25.54 o 
  -4   2   1    19348.41    20001.49    129.69 o 
  -2   2   1     2563.48     2721.41     33.05 o 
   0   2   1     3902.85     3895.54     54.70 o 
   2   2   1     8480.58     8736.95     72.13 o 
   4   2   1      489.27      421.53     12.22 o 
   6   2   1        6.54       18.54      6.76 o 
   8   2   1      382.48      334.76     12.74 o 
  10   2   1    20569.18    22439.51    188.51 o 
  12   2   1      581.74      593.58     23.80 o 
  14   2   1      343.30      333.58     11.06 o 
  16   2   1      480.82      553.88     24.88 o 
  18   2   1     3636.76     3475.30     68.32 o 
  20   2   1      532.89      519.40     44.31 o 
  22   2   1      230.05      205.36     24.29 o 
  24   2   1      127.47      154.02     25.46 o 
  26   2   1       57.86       52.95     28.19 o 
  28   2   1      165.25      213.00     41.55 o 
  30   2   1       48.66       23.61     33.83 o 
 -31   3   1      247.27      264.73     75.85 o 
 -29   3   1      981.99     1153.23     71.73 o 
 -27   3   1     1346.55     1433.66     83.05 o 
 -25   3   1      900.79      877.19     61.77 o 
 -23   3   1     1193.02     1144.53     42.89 o 
 -21   3   1     1767.39     1699.63     59.06 o 
 -19   3   1     2571.56     2583.01     62.59 o 
 -17   3   1     2213.94     2239.49     42.00 o 
 -15   3   1     1311.28     1238.56     26.50 o 
 -13   3   1      126.62       66.02      8.31 o 
 -11   3   1     8128.00     8241.98     76.24 o 
  -9   3   1    13601.19    13909.30    101.95 o 
  -7   3   1     6020.87     5568.25     46.35 o 
  -5   3   1     4049.46     3802.71     33.38 o 
  -3   3   1    11560.54    11448.39    108.39 o 
  -1   3   1    10826.09    10707.30     81.91 o 
   1   3   1     9150.96     9666.79    125.50 o 
   3   3   1     1254.46     1365.58     18.34 o 
   5   3   1     1962.52     1870.76     22.51 o 
   7   3   1     8783.90     9112.54     90.26 o 
   9   3   1    17397.30    17981.12    174.99 o 
  11   3   1     2126.00     1714.25     34.49 o 
  13   3   1     4556.02     4146.48     65.20 o 
  15   3   1     8729.46     8796.07    119.35 o 
  17   3   1     8414.39     8549.48    124.12 o 
  19   3   1     4923.16     5196.94     95.25 o 
  21   3   1     1946.30     2036.91     57.56 o 
  23   3   1      828.57      767.84     41.14 o 
  25   3   1      694.62      716.54     43.72 o 
  27   3   1      701.55      813.11     60.33 o 
  29   3   1      125.46      156.39     44.78 o 
  31   3   1       83.84      103.65     47.16 o 
 -30   4   1      245.92      267.23     54.65 o 
 -28   4   1       58.53      106.00     41.73 o 
 -26   4   1       18.94       58.17     33.30 o 
 -24   4   1      171.60      179.83     32.36 o 
 -22   4   1       44.34       86.42     48.03 o 
 -20   4   1       62.00       38.31     26.88 o 
 -18   4   1      702.14      663.32     35.14 o 
 -16   4   1      903.83      916.14     40.84 o 
 -14   4   1      220.08      253.90     13.61 o 
 -12   4   1      638.29      724.62     20.71 o 
 -10   4   1      194.86      206.06     10.90 o 
  -8   4   1      671.17      692.69     22.26 o 
  -6   4   1      193.05      224.55      8.47 o 
  -4   4   1     3823.65     3694.34     39.03 o 
  -2   4   1     3309.15     3121.93     35.37 o 
   0   4   1      518.53      507.94     12.54 o 
   2   4   1      624.86      730.02     15.18 o 
   4   4   1     1914.92     2051.72     33.70 o 
   6   4   1     3441.98     3736.57     43.82 o 
   8   4   1       11.98       10.99      4.89 o 
  10   4   1     1749.90     1845.95     38.36 o 
  12   4   1      520.67      514.65     31.81 o 
  14   4   1       34.96       60.80     21.40 o 
  16   4   1      285.45      260.47     20.65 o 
  18   4   1      386.82      331.21     32.66 o 
  20   4   1        2.92       15.02     17.36 o 
  22   4   1      196.63      173.40     26.23 o 
  24   4   1      394.77      389.62     34.23 o 
  26   4   1        3.50       22.54     38.11 o 
  28   4   1      423.26      497.63     44.56 o 
  30   4   1        1.40       81.76     65.06 o 
 -29   5   1      470.26      395.71     53.84 o 
 -27   5   1      885.36      925.56     70.28 o 
 -25   5   1      490.55      544.95     50.87 o 
 -23   5   1     4817.90     4546.13    125.85 o 
 -21   5   1     1062.66     1361.43    167.64 o 
 -19   5   1     1156.39     1155.31     94.25 o 
 -17   5   1      518.21      494.69     33.29 o 
 -15   5   1     1891.90     1855.79     75.80 o 
 -13   5   1      504.77      488.63     24.54 o 
 -11   5   1     1236.75     1137.42     22.89 o 
  -9   5   1     1343.85     1220.83     24.11 o 
  -7   5   1     5119.14     4888.70     54.77 o 
  -5   5   1     4876.21     4972.51     55.10 o 
  -3   5   1    12057.42    12167.17    104.76 o 
  -1   5   1     1051.03     1478.00     26.96 o 
   1   5   1     9947.15     9642.17     88.57 o 
   3   5   1     4739.32     4736.11     54.37 o 
   5   5   1    10803.65    10594.77     97.11 o 
   7   5   1     5351.62     5517.86     60.49 o 
   9   5   1     8315.16     8048.87     75.14 o 
  11   5   1     7172.80     7200.42     99.65 o 
  13   5   1     9838.81    10040.00    134.96 o 
  15   5   1     5294.42     5098.93     89.40 o 
  17   5   1     3698.11     3833.68     79.11 o 
  19   5   1     1422.34     1415.83     47.51 o 
  21   5   1     6271.32     5480.20    145.79 o 
  23   5   1      411.33      442.19     35.00 o 
  25   5   1      693.36      775.69     48.23 o 
  27   5   1      205.41      230.88     41.83 o 
  29   5   1      631.15      602.87     70.33 o 
 -28   6   1      161.82      183.21     48.22 o 
 -26   6   1        7.76      167.16     50.01 o 
 -24   6   1      750.20      667.75     53.70 o 
 -22   6   1       29.19       10.52     23.67 o 
 -20   6   1        2.28       -1.39     27.32 o 
 -18   6   1      238.20      258.93     33.75 o 
 -16   6   1      171.91      163.20     27.53 o 
 -14   6   1       42.51       33.51     13.70 o 
 -12   6   1        0.17        7.08     15.82 o 
 -10   6   1       32.93       36.62      8.52 o 
  -8   6   1      376.21      328.14     17.91 o 
  -6   6   1      545.22      505.96     23.34 o 
  -4   6   1        1.73       27.00     12.01 o 
  -2   6   1     2273.06     2730.99     41.70 o 
   0   6   1     1433.70     1683.32     31.39 o 
   2   6   1      271.95      345.35     15.70 o 
   4   6   1      258.33      233.51     13.79 o 
   6   6   1        1.12       15.58      9.38 o 
   8   6   1     2041.60     2003.97     40.25 o 
  10   6   1     2317.55     2238.96     39.57 o 
  12   6   1      728.40      713.70     31.50 o 
  14   6   1        2.17       20.94     14.23 o 
  16   6   1       41.87       49.69     17.22 o 
  18   6   1      340.90      333.43     29.01 o 
  20   6   1     2372.18     2052.77     63.12 o 
  22   6   1       23.39       85.28     25.65 o 
  24   6   1      158.04      131.32     43.16 o 
  26   6   1        1.70       36.03     34.72 o 
  28   6   1       37.20      135.96     41.26 o 
 -27   7   1      522.67      501.52     62.72 o 
 -25   7   1     1222.18     1143.35     71.80 o 
 -23   7   1      902.58      971.45     62.65 o 
 -21   7   1     2758.71     2668.44    113.98 o 
 -19   7   1     2122.77     2216.86     84.99 o 
 -17   7   1      367.41      395.11     36.31 o 
 -15   7   1     2150.92     2187.99     69.54 o 
 -13   7   1      762.09      766.57     31.19 o 
 -11   7   1     5642.10     5425.10     73.16 o 
  -9   7   1      330.89      327.91     18.60 o 
  -7   7   1     6862.08     6707.50     83.63 o 
  -5   7   1     2178.44     2040.09     54.15 o 
  -3   7   1     1231.21     1120.33     28.51 o 
  -1   7   1     5159.14     5337.68     71.68 o 
   1   7   1     1534.59     1485.51     32.28 o 
   3   7   1     6183.10     6372.90    107.31 o 
   5   7   1    11853.67    11957.09    129.02 o 
   7   7   1     4475.32     4534.91     66.02 o 
   9   7   1     9284.46     9156.44    105.44 o 
  11   7   1     1165.02     1150.24     50.58 o 
  13   7   1     3371.62     3182.31     70.74 o 
  15   7   1       95.86      121.32     20.53 o 
  17   7   1      825.17      851.44     39.56 o 
  19   7   1     1377.71     1276.09     50.81 o 
  21   7   1      787.04      919.70     83.95 o 
  23   7   1     2450.70     2513.50     93.74 o 
  25   7   1     1434.55     1528.38     78.73 o 
  27   7   1      887.05      833.98     67.01 o 
 -26   8   1       10.51       60.41     40.14 o 
 -24   8   1      192.92      292.22     44.52 o 
 -22   8   1        0.36       -7.51     30.53 o 
 -20   8   1       67.87       71.44     34.06 o 
 -18   8   1        2.80       29.16     28.89 o 
 -16   8   1      225.38      246.12     31.35 o 
 -14   8   1      818.90      772.84     44.96 o 
 -12   8   1      360.96      337.49     55.15 o 
 -10   8   1     1270.26     1301.11     33.42 o 
  -8   8   1     1234.13     1121.30     31.67 o 
  -6   8   1       36.55       62.71     14.27 o 
  -4   8   1      232.39      244.26     20.11 o 
  -2   8   1      578.70      661.33     24.21 o 
   0   8   1        0.14       -2.84     12.85 o 
   2   8   1      468.27      486.97     23.84 o 
   4   8   1       93.79      109.76     16.41 o 
   6   8   1        0.96       -6.72     15.25 o 
   8   8   1     2268.56     2101.39     49.42 o 
  10   8   1      107.09      123.13     14.36 o 
  12   8   1     1315.63     1270.61     48.59 o 
  14   8   1     1328.65     1281.67     45.34 o 
  16   8   1      125.00       99.48     28.91 o 
  18   8   1      310.11      288.90     31.41 o 
  20   8   1      119.84      176.81     36.92 o 
  22   8   1       61.59      115.58     37.95 o 
  24   8   1        6.45      -33.16     39.00 o 
  26   8   1       22.69      113.68     63.76 o 
 -23   9   1      122.85      164.46     54.02 o 
 -21   9   1      697.58      700.34     55.87 o 
 -19   9   1     2370.09     2559.92     91.14 o 
 -17   9   1     1514.19     1539.86     71.92 o 
 -15   9   1     6881.07     6701.10    157.74 o 
 -13   9   1     3794.43     3646.94    101.62 o 
 -11   9   1     2093.92     1968.70     56.34 o 
  -9   9   1       34.71       46.43     31.78 o 
  -7   9   1      569.70      590.30     26.66 o 
  -5   9   1     2857.29     2973.10     58.75 o 
  -3   9   1     2414.24     2422.87     68.42 o 
  -1   9   1     8186.30     8105.83    114.31 o 
   1   9   1     5892.26     5830.39     91.05 o 
   3   9   1     4680.32     4858.05     81.37 o 
   5   9   1     4671.35     4719.43     83.34 o 
   7   9   1       20.72       42.81     16.26 o 
   9   9   1      518.96      558.07     26.26 o 
  11   9   1      586.90      660.78     34.68 o 
  13   9   1     1939.56     1896.78     59.94 o 
  15   9   1      453.11      418.05     35.21 o 
  17   9   1      268.85      288.83     40.17 o 
  19   9   1      689.09      661.80     55.30 o 
  21   9   1      135.82      177.51     41.50 o 
  23   9   1      641.92      641.14     69.18 o 
 -22  10   1       56.03       37.16     41.59 o 
 -20  10   1        0.08      -14.28     29.81 o 
 -18  10   1        0.27      114.43     84.86 o 
 -16  10   1      307.47      286.59     55.37 o 
 -14  10   1       32.39       63.93     33.91 o 
 -12  10   1       30.77        8.62     26.45 o 
 -10  10   1      763.16      807.03     40.70 o 
  -8  10   1      422.09      367.09     30.33 o 
  -6  10   1        4.45       -8.45     16.33 o 
  -4  10   1       71.12       67.06     28.67 o 
  -2  10   1      324.20      271.83     26.25 o 
   0  10   1     1787.48     1664.93     46.57 o 
   2  10   1       37.00       47.42     21.80 o 
   4  10   1       81.02       84.69     20.20 o 
   6  10   1        7.54       19.93     16.84 o 
   8  10   1     1743.96     1763.44     47.89 o 
  10  10   1      807.10      846.30     78.43 o 
  12  10   1     1805.97     1799.67     61.20 o 
  14  10   1      208.88      178.87     30.55 o 
  16  10   1        0.31       14.11     27.68 o 
  18  10   1      408.56      426.11     48.32 o 
  20  10   1     1288.52     1398.53     78.67 o 
  22  10   1       51.09      127.93     55.40 o 
 -19  11   1       59.65       58.11     43.82 o 
 -17  11   1      803.01      808.42     64.20 o 
 -15  11   1     1178.79     1118.38     72.40 o 
 -13  11   1     1386.17     1434.49     74.40 o 
 -11  11   1     1315.48     1381.32     67.60 o 
  -9  11   1     1275.81     1321.59     55.34 o 
  -7  11   1     1763.91     1852.19     74.41 o 
  -5  11   1     3609.80     3541.64     77.97 o 
  -3  11   1     1660.79     1581.94     49.90 o 
  -1  11   1      879.27      978.60     40.42 o 
   1  11   1      711.79      787.03     37.38 o 
   3  11   1     3172.00     3154.64     73.10 o 
   5  11   1      847.27      830.18     43.79 o 
   7  11   1      629.97      647.63     35.79 o 
   9  11   1      477.10      493.59     36.89 o 
  11  11   1      763.00      760.83     45.58 o 
  13  11   1     1188.31     1237.00     68.99 o 
  15  11   1      992.33     1003.57     64.90 o 
  17  11   1      144.05      187.64     49.32 o 
  19  11   1      951.59      947.85     84.57 o 
 -16  12   1      294.97      277.64     48.45 o 
 -14  12   1       12.13       -2.75     36.28 o 
 -12  12   1        0.10       -9.91     39.03 o 
 -10  12   1       26.43       81.32     37.01 o 
  -8  12   1      372.89      457.00     49.03 o 
  -6  12   1        0.96       -0.25     25.97 o 
  -4  12   1      290.59      229.65     33.77 o 
  -2  12   1      427.51      460.20     35.33 o 
   0  12   1      104.75      139.81     25.67 o 
   2  12   1      508.35      490.86     49.10 o 
   4  12   1      356.92      384.88     30.75 o 
   6  12   1        1.30       33.09     30.93 o 
   8  12   1      580.18      558.38     49.69 o 
  10  12   1      438.65      408.93     47.14 o 
  12  12   1      161.59      239.75     55.60 o 
  14  12   1      418.76      436.00     70.67 o 
  16  12   1      127.78       84.19     48.41 o 
 -11  13   1     2620.38     2779.57    122.67 o 
  -9  13   1      875.78      786.75     62.35 o 
  -7  13   1     1719.25     1706.30     84.44 o 
  -5  13   1      445.87      477.71     60.05 o 
  -3  13   1     1169.23     1213.66     68.22 o 
  -1  13   1      400.39      363.50     41.34 o 
   1  13   1      373.72      363.39     41.93 o 
   3  13   1       35.77      136.27     39.36 o 
   5  13   1      316.78      397.99     49.48 o 
   7  13   1      480.85      488.26     66.44 o 
   9  13   1     3895.47     4226.68    157.72 o 
  11  13   1      224.05      147.94     68.54 o 
  -4  14   1      103.07      219.78     85.19 o 
  -2  14   1        1.09       22.72     38.27 o 
   0  14   1      183.58      143.33     43.10 o 
   2  14   1       12.16       13.50     68.68 o 
   4  14   1        1.88      -39.88     54.34 o 
 -30   0   2      809.86     1028.13    152.33 o 
 -28   0   2      383.08      492.07     60.80 o 
 -26   0   2     3368.10     3335.30    160.89 o 
 -24   0   2     3254.76     3192.03     97.03 o 
 -22   0   2     2742.96     2642.76    121.26 o 
 -20   0   2     2851.40     2988.52     83.73 o 
 -18   0   2    19495.78    19158.61    275.69 o 
 -16   0   2    14198.04    14497.52    357.41 o 
 -14   0   2    21718.37    22179.32    272.97 o 
 -12   0   2    13815.37    14050.65    180.18 o 
 -10   0   2      862.41      737.62     24.74 o 
  -8   0   2      292.69      399.26     17.07 o 
  -6   0   2     5819.09     5821.70     88.50 o 
  -4   0   2    37797.72    40379.84    307.17 o 
  -2   0   2   167032.19   163015.95    832.96 o 
   0   0   2      374.44      451.42     12.17 o 
   2   0   2    37982.29    37692.38    255.93 o 
   4   0   2      229.37      327.33     17.39 o 
   6   0   2    14751.30    14135.91    138.60 o 
   8   0   2     3366.75     2794.65     47.73 o 
  10   0   2     1272.39     1202.70     30.57 o 
  12   0   2     4003.62     3749.91     67.54 o 
  14   0   2     2739.16     2755.11     58.82 o 
  16   0   2     5131.99     5046.72     94.42 o 
  18   0   2    10975.31    10740.53    200.12 o 
  20   0   2     5351.93     5365.00    111.80 o 
  22   0   2     6101.25     5815.26    124.78 o 
  24   0   2      948.65     1042.03     74.25 o 
  26   0   2     5592.31     5662.02    198.23 o 
  28   0   2     2013.66     1982.71    165.15 o 
  30   0   2     2200.96     1956.15    123.81 o 
 -31   1   2       92.36       59.57     80.44 o 
 -29   1   2       43.30       16.97     37.81 o 
 -27   1   2        2.99       -1.96     23.71 o 
 -25   1   2     1908.15     1744.06     63.05 o 
 -23   1   2        2.04        0.45     16.21 o 
 -21   1   2      570.98      566.60     27.16 o 
 -19   1   2     1679.03     1752.35     81.68 o 
 -17   1   2      186.05      239.73     16.98 o 
 -15   1   2       10.94       51.72     15.11 o 
 -13   1   2      575.40      547.77     17.87 o 
 -11   1   2     2309.29     2336.98     34.51 o 
  -9   1   2     1859.26     1911.19     27.41 o 
  -7   1   2     5099.39     5078.90     55.97 o 
  -5   1   2      364.51      359.88     10.22 o 
  -3   1   2    18171.05    18980.78    108.37 o 
  -1   1   2     9820.17     9986.48     62.97 o 
   1   1   2    43815.09    43743.35    189.58 o 
   3   1   2     2382.03     2729.97     26.22 o 
   5   1   2     2814.53     2819.61     33.08 o 
   7   1   2     2200.69     2190.74     28.90 o 
   9   1   2     2606.25     2604.93     33.21 o 
  11   1   2        8.49        5.05     10.22 o 
  13   1   2        7.61        5.61      6.47 o 
  15   1   2      196.33      249.97     13.99 o 
  17   1   2      958.58      930.63     33.51 o 
  19   1   2     4905.45     4935.21     88.37 o 
  21   1   2      194.19      161.47     21.34 o 
  23   1   2      761.70      672.00     35.65 o 
  25   1   2       70.49       20.62     24.12 o 
  27   1   2      118.90      184.39     39.38 o 
  29   1   2       60.97       58.01     48.25 o 
  31   1   2      120.78      223.48     47.28 o 
 -30   2   2      363.78      371.44     54.81 o 
 -28   2   2      248.30      311.48     47.78 o 
 -26   2   2     1188.80     1286.95     64.51 o 
 -24   2   2     3064.55     3024.97     74.91 o 
 -22   2   2     1255.06     1206.79     37.57 o 
 -20   2   2     2094.45     1966.08     44.15 o 
 -18   2   2     3079.77     2959.54     56.63 o 
 -16   2   2     5491.21     5366.05     74.22 o 
 -14   2   2     1636.34     1463.38     28.98 o 
 -12   2   2     5513.26     5414.77     61.65 o 
 -10   2   2    13782.19    14542.07    181.12 o 
  -8   2   2     2509.74     2242.04     26.46 o 
  -6   2   2    11093.03    11500.43    104.69 o 
  -4   2   2     1952.04     1963.98     25.00 o 
  -2   2   2       25.52       57.27      7.42 o 
   0   2   2     7360.46     7376.70     72.44 o 
   2   2   2     2666.56     2707.65     33.61 o 
   4   2   2    13091.78    13291.85     84.09 o 
   6   2   2     8819.13     8516.66     67.18 o 
   8   2   2    19335.80    20392.37    138.68 o 
  10   2   2     6713.61     6345.69     60.89 o 
  12   2   2     1341.12     1085.99     26.87 o 
  14   2   2     7352.79     7256.88    172.31 o 
  16   2   2      614.41      637.93     27.30 o 
  18   2   2     1285.37     1357.35     48.03 o 
  20   2   2     3712.36     3675.41     77.65 o 
  22   2   2     1590.75     1467.88     50.02 o 
  24   2   2     2430.74     2395.80     68.19 o 
  26   2   2      780.45      922.45     58.32 o 
  28   2   2      957.03      930.52     59.53 o 
  30   2   2      414.26      406.95     49.87 o 
 -29   3   2      145.21      123.26     39.46 o 
 -27   3   2        9.14       -2.09     27.44 o 
 -25   3   2      127.80      151.96     42.92 o 
 -23   3   2      910.13      926.78     53.17 o 
 -21   3   2      284.01      281.07     24.97 o 
 -19   3   2       95.92      103.92     12.97 o 
 -17   3   2       21.34       25.52     11.26 o 
 -15   3   2      191.16      224.56     18.41 o 
 -13   3   2     8551.05     9030.92    114.32 o 
 -11   3   2      235.68      174.62     16.29 o 
  -9   3   2    10845.20    11363.34    150.26 o 
  -7   3   2      158.11      160.33     11.97 o 
  -5   3   2     1905.17     1955.01     31.59 o 
  -3   3   2       53.51       47.85      4.31 o 
  -1   3   2      694.92      622.18     13.67 o 
   1   3   2     4445.68     4306.39     49.85 o 
   3   3   2      212.36      179.60      7.15 o 
   5   3   2     1431.24     1484.97     23.16 o 
   7   3   2     4537.97     5055.84     67.30 o 
   9   3   2     2902.05     3459.88     56.57 o 
  11   3   2     2885.22     3351.97     54.81 o 
  13   3   2      649.50      702.26     25.43 o 
  15   3   2       65.18       80.80     17.37 o 
  17   3   2     1093.73     1105.36     38.11 o 
  19   3   2      169.41      157.85     35.80 o 
  21   3   2       82.24      111.80     21.84 o 
  23   3   2      134.57      177.11     25.65 o 
  25   3   2      304.65      350.98     40.78 o 
  27   3   2        1.80        9.33     34.20 o 
  29   3   2      189.07      202.32     62.26 o 
 -30   4   2      331.14      379.38     66.61 o 
 -28   4   2      873.82      889.33     75.59 o 
 -26   4   2     1031.34      987.84    115.62 o 
 -24   4   2     1152.41     1242.17     64.15 o 
 -22   4   2     2157.16     2177.24     78.61 o 
 -20   4   2      806.19      764.20     57.74 o 
 -18   4   2      449.96      494.87     39.38 o 
 -16   4   2       19.64       37.23     17.55 o 
 -14   4   2       90.96      111.99     15.04 o 
 -12   4   2      447.99      458.25     21.21 o 
 -10   4   2     6181.69     5920.46     81.76 o 
  -8   4   2    13292.50    13496.82    140.45 o 
  -6   4   2    18220.24    18016.84    165.75 o 
  -4   4   2    18264.08    18185.51    117.95 o 
  -2   4   2    14627.75    15043.85    109.11 o 
   0   4   2     8241.38     8169.83     91.95 o 
   2   4   2     4544.22     4429.36     47.74 o 
   4   4   2     5599.58     5831.53     71.76 o 
   6   4   2     8796.99     9103.68     80.55 o 
   8   4   2     8388.49     8451.10     95.88 o 
  10   4   2     8475.81     8796.05    107.38 o 
  12   4   2     5927.70     5836.78     87.33 o 
  14   4   2     4861.93     4741.00     80.36 o 
  16   4   2     2864.86     2843.70     62.46 o 
  18   4   2     2811.97     2815.24     66.46 o 
  20   4   2     1043.53     1088.39     42.72 o 
  22   4   2      937.11      925.49     44.37 o 
  24   4   2      625.69      700.98     45.05 o 
  26   4   2      554.19      547.70     44.67 o 
  28   4   2      175.67      161.24     47.06 o 
  30   4   2      403.21      454.71     70.48 o 
 -29   5   2       13.61       -1.94     30.28 o 
 -27   5   2       18.63       57.52     34.50 o 
 -25   5   2      683.59      744.61     64.33 o 
 -23   5   2      378.10      326.70     42.12 o 
 -21   5   2        2.59       35.57     60.05 o 
 -19   5   2      880.15      902.16     66.03 o 
 -17   5   2       23.21       85.08     23.44 o 
 -15   5   2       33.54       48.72     14.58 o 
 -13   5   2      585.26      529.67     23.82 o 
 -11   5   2       70.80       33.09     12.30 o 
  -9   5   2      626.09      690.14     24.70 o 
  -7   5   2        8.15       58.38     11.53 o 
  -5   5   2        0.02        5.90      6.72 o 
  -3   5   2     6340.59     7091.75     86.80 o 
  -1   5   2     1637.28     1796.04     28.12 o 
   1   5   2      685.78      738.88     17.34 o 
   3   5   2     3588.03     3561.95     56.14 o 
   5   5   2        2.30       13.18      7.85 o 
   7   5   2      842.57      852.31     19.74 o 
   9   5   2        0.30       18.93      7.30 o 
  11   5   2      112.92      123.81     16.37 o 
  13   5   2     1288.41     1335.96     39.60 o 
  15   5   2      103.44      126.90     20.49 o 
  17   5   2      410.03      391.51     28.28 o 
  19   5   2      572.25      541.65     33.10 o 
  21   5   2      313.74      256.12     29.80 o 
  23   5   2       62.04       88.46     41.07 o 
  25   5   2        5.57       44.30     32.01 o 
  27   5   2      131.51      160.40     33.19 o 
  29   5   2       89.09       85.28     55.30 o 
 -28   6   2      274.22      305.91     59.10 o 
 -26   6   2      440.02      452.79     54.11 o 
 -24   6   2     1068.83     1094.87     87.33 o 
 -22   6   2     1844.56     1818.34     77.38 o 
 -20   6   2      311.18      323.30     35.50 o 
 -18   6   2      797.89      791.97     56.22 o 
 -16   6   2      398.08      406.35     25.17 o 
 -14   6   2      113.45      124.05     17.71 o 
 -12   6   2     4603.48     4606.38     80.63 o 
 -10   6   2     2650.89     2663.32     56.74 o 
  -8   6   2     6000.36     5994.42     89.72 o 
  -6   6   2     5995.53     6022.41     84.71 o 
  -4   6   2     9783.34     9576.59     96.75 o 
  -2   6   2     4701.91     4284.83     55.74 o 
   0   6   2     3763.00     3361.35     55.29 o 
   2   6   2    14864.87    15439.81    139.70 o 
   4   6   2     3997.70     3874.73     53.28 o 
   6   6   2     6182.84     6281.47     75.43 o 
   8   6   2     7556.90     7461.24     84.94 o 
  10   6   2      439.49      429.65     22.72 o 
  12   6   2     2907.92     2861.30     60.67 o 
  14   6   2     1305.95     1290.62     40.49 o 
  16   6   2     3312.77     3348.74     73.52 o 
  18   6   2     2931.77     3031.20     74.79 o 
  20   6   2     3864.65     3800.96     92.38 o 
  22   6   2     2423.27     2318.39     74.39 o 
  24   6   2       50.09       89.40     30.30 o 
  26   6   2      643.46      778.41     57.59 o 
  28   6   2       47.84       54.63     39.67 o 
 -27   7   2      133.05      215.78     55.03 o 
 -25   7   2       42.66       15.24     32.66 o 
 -23   7   2       34.58       21.39     32.83 o 
 -21   7   2        0.03      -36.75     36.75 o 
 -19   7   2       95.42       91.60     28.15 o 
 -17   7   2        9.59       30.82     22.42 o 
 -15   7   2     1223.82     1196.96     41.22 o 
 -13   7   2     1309.30     1299.21     42.54 o 
 -11   7   2       18.53       35.40     19.83 o 
  -9   7   2     5427.92     5376.79     91.11 o 
  -7   7   2      324.53      313.75     22.04 o 
  -5   7   2     3969.00     4025.70     81.73 o 
  -3   7   2      298.15      339.19     21.78 o 
  -1   7   2        9.90       18.52      9.97 o 
   1   7   2      764.95      865.77     33.56 o 
   3   7   2     1116.86     1154.87     30.63 o 
   5   7   2      710.62      735.79     25.87 o 
   7   7   2     1082.46     1119.94     28.46 o 
   9   7   2     4542.75     4411.66     64.78 o 
  11   7   2      304.40      293.71     23.35 o 
  13   7   2     1200.67     1171.98     40.38 o 
  15   7   2       32.02       26.72     17.89 o 
  17   7   2     1660.98     1383.23     51.23 o 
  19   7   2      441.55      454.33     36.11 o 
  21   7   2      133.18      174.71     30.65 o 
  23   7   2        6.14       44.44     34.66 o 
  25   7   2        1.02       39.72     41.20 o 
  27   7   2       91.12      866.37    379.26 o 
 -24   8   2      162.68      213.25     74.99 o 
 -22   8   2      170.17      186.56     42.61 o 
 -20   8   2      920.95      938.43     64.64 o 
 -18   8   2     1455.68     1394.68     68.98 o 
 -16   8   2     1559.21     1595.49     68.65 o 
 -14   8   2    18209.69    17858.24    241.82 o 
 -12   8   2       40.59       65.61     18.98 o 
 -10   8   2     2120.07     2093.96     55.46 o 
  -8   8   2       99.97      141.39     19.97 o 
  -6   8   2     3591.60     3736.54     74.57 o 
  -4   8   2     1030.51     1112.26     30.66 o 
  -2   8   2     3019.77     3023.87     63.46 o 
   0   8   2     4577.09     4696.84     83.22 o 
   2   8   2     3184.08     3082.39     57.68 o 
   4   8   2     3593.09     3633.39     61.91 o 
   6   8   2     2527.85     2549.31     50.04 o 
   8   8   2     4378.26     4295.76     70.41 o 
  10   8   2    11512.96    11567.20    165.47 o 
  12   8   2      717.03      671.52     38.70 o 
  14   8   2     3788.97     3690.78     83.99 o 
  16   8   2      542.82      516.92     33.60 o 
  18   8   2     1877.65     1861.24     63.63 o 
  20   8   2     1203.06     1233.36     57.06 o 
  22   8   2      908.51     1027.22     64.76 o 
  24   8   2     1174.29     1107.48     95.62 o 
 -23   9   2        0.07        2.65     36.11 o 
 -21   9   2       63.41      115.76     47.94 o 
 -19   9   2        9.70       44.25     32.94 o 
 -17   9   2       47.57       58.69     42.30 o 
 -15   9   2      160.80      211.27     35.16 o 
 -13   9   2     1024.61     1028.42     52.63 o 
 -11   9   2      213.27      234.88     28.57 o 
  -9   9   2     1073.78     1098.33     44.36 o 
  -7   9   2      363.63      419.00     29.30 o 
  -5   9   2      136.47      110.18     16.29 o 
  -3   9   2       51.98      100.63     16.49 o 
  -1   9   2      325.48      360.36     22.83 o 
   1   9   2      150.30      145.45     18.90 o 
   3   9   2       98.87       66.70     21.50 o 
   5   9   2        1.72       34.86     17.76 o 
   7   9   2       52.67       81.79     20.64 o 
   9   9   2     1535.87     1532.96     50.97 o 
  11   9   2      109.22      126.73     23.72 o 
  13   9   2     1144.41     1157.53     46.59 o 
  15   9   2        2.33       62.43     26.76 o 
  17   9   2        8.55       23.82     24.67 o 
  19   9   2        2.53       50.35     32.36 o 
  21   9   2      412.13      484.75     64.51 o 
  23   9   2       10.01       49.81     42.16 o 
 -20  10   2      429.54      302.61     49.49 o 
 -18  10   2     1487.11     1397.26     77.24 o 
 -16  10   2      478.03      447.24     49.56 o 
 -14  10   2     1715.55     1616.73     73.68 o 
 -12  10   2     2347.21     2334.50     87.81 o 
 -10  10   2     2089.94     2216.05     66.39 o 
  -8  10   2     1088.05     1091.43     47.64 o 
  -6  10   2      868.51      939.12     54.36 o 
  -4  10   2     2265.65     2091.02     60.58 o 
  -2  10   2      278.69      278.33     22.56 o 
   0  10   2      538.95      553.75     27.41 o 
   2  10   2     1294.44     1222.71     39.82 o 
   4  10   2       89.06      153.26     20.35 o 
   6  10   2     1647.67     1691.34     46.82 o 
   8  10   2     1569.59     1712.05     55.08 o 
  10  10   2     1241.74     1319.93     56.11 o 
  12  10   2     1056.59     1091.89     51.28 o 
  14  10   2      923.10      946.91     59.74 o 
  16  10   2      779.13      794.72     56.23 o 
  18  10   2      383.30      417.73     82.21 o 
  20  10   2     1105.54     1261.34     94.46 o 
 -19  11   2      104.54      142.21     58.95 o 
 -17  11   2        0.55       13.75     58.83 o 
 -15  11   2        1.19       43.66     32.94 o 
 -13  11   2        2.22       26.48     30.72 o 
 -11  11   2       51.09      146.77     36.98 o 
  -9  11   2       29.42       40.10     27.15 o 
  -7  11   2      160.24      170.48     27.79 o 
  -5  11   2     1092.23     1006.44     48.63 o 
  -3  11   2       64.29      127.61     27.46 o 
  -1  11   2      645.16      552.13     31.62 o 
   1  11   2      378.90      377.36     33.97 o 
   3  11   2        1.82       25.89     21.23 o 
   5  11   2      145.44      162.70     28.07 o 
   7  11   2        0.26       37.92     43.07 o 
   9  11   2       36.29       71.04     31.65 o 
  11  11   2        0.84       -3.42     30.80 o 
  13  11   2       23.95       34.44     39.54 o 
  15  11   2        9.38       56.37     44.26 o 
  17  11   2      511.73      633.97     79.71 o 
  19  11   2       27.86      124.33    167.74 o 
 -14  12   2      451.76      483.97     68.86 o 
 -12  12   2      229.58      176.18     59.67 o 
 -10  12   2      791.30      810.13     86.35 o 
  -8  12   2      884.70      867.54     61.34 o 
  -6  12   2     1937.66     1922.15     88.56 o 
  -4  12   2     1024.72     1208.96     66.90 o 
  -2  12   2     1027.76     1077.70     64.37 o 
   0  12   2      447.30      438.98     46.94 o 
   2  12   2     1348.75     1320.05     59.56 o 
   4  12   2      844.24      807.54     48.61 o 
   6  12   2     1038.43     1039.96     66.28 o 
   8  12   2      607.20      570.32     50.34 o 
  10  12   2     1316.02     1281.56     72.50 o 
  12  12   2     1027.19     1091.15     85.24 o 
  14  12   2      820.65      953.07     81.96 o 
 -11  13   2       20.89      136.68     49.02 o 
  -9  13   2       21.14      101.76     48.65 o 
  -7  13   2      222.18      264.68     61.78 o 
  -5  13   2       22.86       52.00     39.56 o 
  -3  13   2      107.20      126.14     41.24 o 
  -1  13   2       47.02       62.26     39.39 o 
   1  13   2      175.92      182.71     42.92 o 
   3  13   2       19.31       23.03     39.29 o 
   5  13   2       85.71      144.06     49.48 o 
   7  13   2      155.51      149.25     47.30 o 
   9  13   2      155.84      218.03     57.32 o 
  11  13   2       18.06       16.41     44.56 o 
 -29   1   3     1945.20     1832.92    185.45 o 
 -27   1   3     1302.91     1276.19     65.20 o 
 -25   1   3     2276.00     2131.52     69.15 o 
 -23   1   3      109.59       77.83     19.14 o 
 -21   1   3     1450.40     1437.68     42.50 o 
 -19   1   3     1756.23     1698.33     43.16 o 
 -17   1   3      860.89      899.46     29.69 o 
 -15   1   3     3004.11     3112.43     52.21 o 
 -13   1   3      743.65      712.96     21.21 o 
 -11   1   3     2457.84     2409.42     38.09 o 
  -9   1   3     8168.86     8287.45     82.57 o 
  -7   1   3      851.43      665.58     16.32 o 
  -5   1   3     7509.10     7506.24     68.76 o 
  -3   1   3     2129.87     1877.89     26.02 o 
  -1   1   3    14831.49    14663.80    114.52 o 
   1   1   3       56.08       48.30      5.33 o 
   3   1   3     1079.42      942.58     17.75 o 
   5   1   3     7239.70     7393.01     74.89 o 
   7   1   3     2655.81     2527.75     34.72 o 
   9   1   3    17324.78    17780.87    146.20 o 
  11   1   3     9887.07    10151.27    101.60 o 
  13   1   3     6540.60     6445.23     76.86 o 
  15   1   3    10199.06    10183.44    136.29 o 
  17   1   3      800.66      741.84     24.08 o 
  19   1   3     2175.22     2178.96     54.99 o 
  21   1   3      474.16      466.81     29.48 o 
  23   1   3     4646.98     4630.11     95.75 o 
  25   1   3     2014.05     1966.42     75.26 o 
  27   1   3     1553.79     1521.80     70.57 o 
  29   1   3     2046.16     2115.20     93.04 o 
 -30   2   3        1.08       31.77     59.42 o 
 -28   2   3       29.11       39.12     51.65 o 
 -26   2   3        9.49        6.43     29.70 o 
 -24   2   3       24.94       23.18     22.56 o 
 -22   2   3     1419.00     1366.36     48.76 o 
 -20   2   3     1427.78     1496.67     49.13 o 
 -18   2   3      138.42      135.56     16.88 o 
 -16   2   3      478.99      503.83     33.06 o 
 -14   2   3     3464.23     3465.45     74.83 o 
 -12   2   3      666.22      617.01     20.07 o 
 -10   2   3        5.64        6.83      7.28 o 
  -8   2   3        1.24       16.57      8.08 o 
  -6   2   3     4229.35     4573.39     48.24 o 
  -4   2   3     2872.47     3020.68     37.36 o 
  -2   2   3     3851.08     4064.49     46.34 o 
   0   2   3     6422.02     7057.21     54.04 o 
   2   2   3     5068.65     5728.83     65.88 o 
   4   2   3    11406.47    12226.97     88.79 o 
   6   2   3    12069.58    13601.03    114.77 o 
   8   2   3      470.81      538.19     15.13 o 
  10   2   3        6.18        6.75      7.22 o 
  12   2   3      505.84      495.56     17.11 o 
  14   2   3      531.09      486.59     23.03 o 
  16   2   3      182.48      174.38     20.79 o 
  18   2   3       34.98       58.33     18.56 o 
  20   2   3      131.79      140.59     22.85 o 
  22   2   3      107.23      109.64     29.99 o 
  24   2   3       47.05       75.21     34.46 o 
  26   2   3      117.03      141.23     57.59 o 
  28   2   3      524.31      709.45     58.55 o 
  30   2   3       46.95      140.00     53.31 o 
 -29   3   3      448.15      473.10     52.74 o 
 -27   3   3      392.25      356.87     54.38 o 
 -25   3   3      643.66      590.53     49.19 o 
 -23   3   3     1283.68     1261.36     50.64 o 
 -21   3   3     2392.22     2412.49     67.09 o 
 -19   3   3     2303.41     2295.11     60.79 o 
 -17   3   3     2707.29     2788.64     65.55 o 
 -15   3   3      357.80      319.27     23.60 o 
 -13   3   3     3135.32     3231.22     62.30 o 
 -11   3   3     5907.19     6136.81     89.14 o 
  -9   3   3     2527.83     2495.58     46.68 o 
  -7   3   3     1846.04     1742.48     34.19 o 
  -5   3   3     6460.47     6280.26     72.49 o 
  -3   3   3    14067.72    14030.30    107.24 o 
  -1   3   3    18832.13    18706.98    197.21 o 
   1   3   3    14378.12    14712.09    138.02 o 
   3   3   3     8747.52     8484.36    151.22 o 
   5   3   3     6526.36     6553.49     83.26 o 
   7   3   3    10225.17    10869.70     94.82 o 
   9   3   3       38.35      121.74     15.40 o 
  11   3   3       57.85      101.98      9.36 o 
  13   3   3      702.89      580.34     24.08 o 
  15   3   3     3686.47     3654.96     70.42 o 
  17   3   3     4780.34     4798.23     90.23 o 
  19   3   3     3454.02     3520.32     79.89 o 
  21   3   3     2684.71     2695.20     72.47 o 
  23   3   3     1369.63     1510.05     57.23 o 
  25   3   3     1428.57     1441.15     60.95 o 
  27   3   3      160.05      131.37     36.39 o 
  29   3   3        8.38      109.44     54.15 o 
 -28   4   3        0.05      -13.75     35.94 o 
 -26   4   3       79.76       85.13     38.01 o 
 -24   4   3       10.73       54.43     30.19 o 
 -22   4   3      413.44      350.24     32.11 o 
 -20   4   3       26.99       66.50     34.46 o 
 -18   4   3        0.01        6.20     15.57 o 
 -16   4   3        1.81       58.63     47.67 o 
 -14   4   3      600.00      614.86     28.88 o 
 -12   4   3      303.47      309.80     21.40 o 
 -10   4   3      326.47      345.83     20.79 o 
  -8   4   3     1445.03     1446.60     34.08 o 
  -6   4   3        9.51       15.63      9.30 o 
  -4   4   3       30.83       53.87     10.01 o 
  -2   4   3      182.80      218.81     10.79 o 
   0   4   3     2679.57     2893.33     45.76 o 
   2   4   3       20.04        9.59      9.21 o 
   4   4   3     1452.26     1395.01     33.65 o 
   6   4   3      308.75      286.70     18.31 o 
   8   4   3      423.95      462.77     25.69 o 
  10   4   3      852.14      889.75     21.24 o 
  12   4   3        5.88      -11.67     11.67 o 
  14   4   3       59.26       49.41     15.31 o 
  16   4   3      834.01      777.38     44.64 o 
  18   4   3      269.50      242.27     26.59 o 
  20   4   3        0.16        5.48     26.13 o 
  22   4   3      633.16      565.32     38.27 o 
  24   4   3      100.55      144.73     30.30 o 
  26   4   3       54.16      111.26     37.47 o 
  28   4   3       34.79      -23.46     33.99 o 
 -27   5   3        6.06       51.70     47.23 o 
 -25   5   3     1301.95     1286.89     73.13 o 
 -23   5   3      836.47      941.32     72.92 o 
 -21   5   3     1274.78     1223.55     61.10 o 
 -19   5   3     1194.05     1201.31     46.81 o 
 -17   5   3     3857.94     3930.04     82.70 o 
 -15   5   3     2270.76     2257.41     57.21 o 
 -13   5   3     2865.55     2760.65     68.85 o 
 -11   5   3     2328.74     2262.55     57.35 o 
  -9   5   3     5258.72     5163.16     82.11 o 
  -7   5   3     5787.32     5764.86     84.78 o 
  -5   5   3    14112.45    14295.27    151.85 o 
  -3   5   3     1397.35     1216.71     22.27 o 
  -1   5   3    10868.79    10987.81    190.74 o 
   1   5   3     8578.45     8933.17    108.41 o 
   3   5   3    13003.16    12990.82    257.43 o 
   5   5   3     2457.76     2294.56     46.29 o 
   7   5   3     2860.03     2656.50     38.60 o 
   9   5   3      806.19      775.67     20.68 o 
  11   5   3     1348.27     1312.50     35.89 o 
  13   5   3     1084.24     1068.48     35.02 o 
  15   5   3      953.65     1013.17     38.59 o 
  17   5   3      397.63      477.13     30.72 o 
  19   5   3     5301.39     4908.83    102.83 o 
  21   5   3      771.85      762.33     41.36 o 
  23   5   3      691.60      739.86     45.83 o 
  25   5   3       33.71       46.66     27.47 o 
  27   5   3      443.35      382.91     47.73 o 
 -26   6   3      116.13      197.56     45.73 o 
 -24   6   3      349.49      415.27     46.08 o 
 -22   6   3      211.39      207.66     37.74 o 
 -20   6   3       40.00       78.58     44.11 o 
 -18   6   3      139.66      142.23     23.50 o 
 -16   6   3        0.80       40.25     26.57 o 
 -14   6   3        0.20       47.89     30.31 o 
 -12   6   3      467.48      463.26     30.18 o 
 -10   6   3       18.77       38.64     14.86 o 
  -8   6   3     1441.94     1384.79     38.19 o 
  -6   6   3      168.41      179.98     24.41 o 
  -4   6   3     6377.72     6732.51     76.77 o 
  -2   6   3      100.36      142.84     12.35 o 
   0   6   3      697.35      661.86     19.93 o 
   2   6   3      742.82      683.01     31.68 o 
   4   6   3     7257.50     7227.42    110.17 o 
   6   6   3     1973.78     1884.07     55.25 o 
   8   6   3     1049.43     1005.78     26.94 o 
  10   6   3       16.02       15.82      9.48 o 
  12   6   3       78.22      131.95     17.31 o 
  14   6   3      281.41      281.21     23.81 o 
  16   6   3     1154.76     1045.17     41.64 o 
  18   6   3      472.12      359.48     31.61 o 
  20   6   3      200.30      218.46     30.78 o 
  22   6   3       33.09      102.90     30.00 o 
  24   6   3       95.91      168.13     37.35 o 
  26   6   3       25.83        1.96     32.59 o 
 -25   7   3      344.50      450.76     65.27 o 
 -23   7   3      770.55      774.46     76.62 o 
 -21   7   3     1036.82     1005.23     62.46 o 
 -19   7   3      328.30      339.51     41.59 o 
 -17   7   3      689.29      720.25     39.23 o 
 -15   7   3     1321.99     1351.65     46.89 o 
 -13   7   3     5389.47     5396.64    101.77 o 
 -11   7   3     1569.40     1607.91     49.55 o 
  -9   7   3     8346.65     8427.50    129.96 o 
  -7   7   3     3241.67     3212.87     64.74 o 
  -5   7   3     2965.76     2778.17     57.48 o 
  -3   7   3     1494.19     1432.82     33.20 o 
  -1   7   3      126.58      117.81     12.42 o 
   1   7   3      236.08      185.87     20.21 o 
   3   7   3     2252.32     2183.60     51.88 o 
   5   7   3     3159.04     3023.46     62.55 o 
   7   7   3     6599.46     6312.32    123.12 o 
   9   7   3     4506.51     4481.18     79.16 o 
  11   7   3     9514.02     9303.73    244.40 o 
  13   7   3      728.46      703.11     36.15 o 
  15   7   3     2037.01     2075.05     60.95 o 
  17   7   3      625.21      584.88     36.92 o 
  19   7   3      269.51      286.38     31.62 o 
  21   7   3      543.25      657.71     52.16 o 
  23   7   3      543.73      582.71     56.00 o 
  25   7   3      396.42      391.36     51.10 o 
 -24   8   3       53.49       82.28     46.93 o 
 -22   8   3       61.84       70.71     35.06 o 
 -20   8   3      300.48      301.28     48.90 o 
 -18   8   3      391.20      384.56     43.30 o 
 -16   8   3        4.22       18.50     29.40 o 
 -14   8   3      138.58      160.64     27.53 o 
 -12   8   3      469.93      486.28     32.59 o 
 -10   8   3      623.73      649.44     34.82 o 
  -8   8   3       14.75       32.83     20.93 o 
  -6   8   3      242.41      246.25     21.17 o 
  -4   8   3       31.33       83.82     22.54 o 
  -2   8   3      191.79      214.07     24.25 o 
   0   8   3      241.66      198.24     18.36 o 
   2   8   3      684.19      683.05     32.17 o 
   4   8   3      535.99      521.74     35.50 o 
   6   8   3       90.62      129.46     22.81 o 
   8   8   3       41.71       68.85     19.41 o 
  10   8   3      679.11      685.01     45.07 o 
  12   8   3      831.87      819.17     46.30 o 
  14   8   3       54.91       96.17     36.93 o 
  16   8   3      816.94      727.30     51.33 o 
  18   8   3       38.36      106.21     32.34 o 
  20   8   3        2.21       35.69     46.96 o 
  22   8   3       36.13       81.39     37.80 o 
  24   8   3      242.67      393.98     71.64 o 
 -21   9   3      657.35      673.52     63.40 o 
 -19   9   3       41.99       -9.11     32.33 o 
 -17   9   3     3229.79     3231.02    107.90 o 
 -15   9   3     1570.52     1536.62     71.95 o 
 -13   9   3     3509.52     3641.04     91.49 o 
 -11   9   3      250.14      219.33     28.82 o 
  -9   9   3      136.70      184.49     26.80 o 
  -7   9   3     1873.01     1901.65     56.73 o 
  -5   9   3       20.31      113.88     22.52 o 
  -3   9   3     1984.55     1919.27     52.50 o 
  -1   9   3      485.35      408.42     28.67 o 
   1   9   3      482.44      457.59     29.91 o 
   3   9   3     3347.94     3321.51     76.84 o 
   5   9   3       11.81       30.87     20.18 o 
   7   9   3     2788.19     2687.98     72.12 o 
   9   9   3     1940.85     1865.23     71.68 o 
  11   9   3     8115.02     7971.25    173.94 o 
  13   9   3     4582.31     4613.59    125.28 o 
  15   9   3     1216.75     1298.55     69.53 o 
  17   9   3     2365.55     2535.69     94.68 o 
  19   9   3       39.68       96.74     53.01 o 
  21   9   3      472.40      492.52     68.61 o 
 -20  10   3        8.78       29.68     41.85 o 
 -18  10   3        7.37       95.30     69.37 o 
 -16  10   3       86.85      148.83     39.49 o 
 -14  10   3      103.22      115.32     36.53 o 
 -12  10   3      951.26      985.63     49.16 o 
 -10  10   3      265.41      302.71     44.79 o 
  -8  10   3      363.54      324.50     38.77 o 
  -6  10   3      708.34      761.53     47.20 o 
  -4  10   3     1693.82     1612.55     68.54 o 
  -2  10   3       63.51       68.00     28.54 o 
   0  10   3      160.55      166.29     25.15 o 
   2  10   3     1106.83      945.77     45.29 o 
   4  10   3     1689.77     1557.37     55.08 o 
   6  10   3      556.89      476.16     34.08 o 
   8  10   3       13.48        2.49     20.47 o 
  10  10   3      802.00      792.08     50.86 o 
  12  10   3        0.10       52.09     33.02 o 
  14  10   3      575.03      687.17     53.76 o 
  16  10   3       59.39        5.77     30.77 o 
  18  10   3       91.42      274.56     48.79 o 
  20  10   3      147.12       47.42     51.20 o 
 -17  11   3      470.24      447.06     64.86 o 
 -15  11   3      802.75      848.70     90.10 o 
 -13  11   3      316.07      382.04     66.13 o 
 -11  11   3      327.13      334.89     43.49 o 
  -9  11   3      359.88      412.28     45.89 o 
  -7  11   3      866.42      922.91     61.83 o 
  -5  11   3     1095.74     1020.41     59.90 o 
  -3  11   3      427.48      464.60     46.33 o 
  -1  11   3      613.61      634.35     46.89 o 
   1  11   3     3513.69     3499.04    105.28 o 
   3  11   3     1780.76     1844.08     84.71 o 
   5  11   3     1392.76     1322.79     55.40 o 
   7  11   3      379.31      363.03     49.21 o 
   9  11   3      690.68      793.89     66.80 o 
  11  11   3      609.39      645.61     55.18 o 
  13  11   3      947.93      893.83     64.60 o 
  15  11   3      327.52      345.24     53.51 o 
  17  11   3      985.06     1112.12     94.96 o 
 -14  12   3        1.23       77.34     51.26 o 
 -12  12   3       26.44       27.22     45.46 o 
 -10  12   3      442.81      368.50     69.87 o 
  -8  12   3      194.03      161.66     40.83 o 
  -6  12   3        1.58       -0.90     32.14 o 
  -4  12   3      299.72      295.07     43.33 o 
  -2  12   3       38.20       23.61     33.01 o 
   0  12   3        1.14        0.61     25.95 o 
   2  12   3       59.81       44.79     39.28 o 
   4  12   3     1044.16     1291.20    232.03 o 
   6  12   3      131.82      171.25     44.50 o 
   8  12   3        0.12       15.05     29.47 o 
  10  12   3       68.81      232.07    149.30 o 
  12  12   3      265.61      370.85     67.50 o 
  14  12   3       89.66      118.61     53.28 o 
  -7  13   3      250.85      235.06     53.57 o 
  -5  13   3     2221.67     2201.14    151.39 o 
  -3  13   3     1591.81     1611.89     89.17 o 
  -1  13   3     2242.61     2232.69    101.16 o 
   1  13   3      933.27      944.57     82.66 o 
   3  13   3      648.48      692.59     72.19 o 
   5  13   3      267.04      341.71     60.50 o 
   7  13   3     1618.82     1493.37    106.06 o 
 -28   0   4     2987.57     3155.52    240.24 o 
 -26   0   4      322.64      235.12     63.19 o 
 -24   0   4       10.62      108.46     51.13 o 
 -22   0   4        7.13       45.80     27.44 o 
 -20   0   4     1432.56     1504.81     60.93 o 
 -18   0   4      107.03       96.92     46.88 o 
 -16   0   4     3966.81     4116.67     97.27 o 
 -14   0   4     2282.81     2360.90     65.59 o 
 -12   0   4     3772.00     3743.15     82.34 o 
 -10   0   4     2515.92     2568.38     60.64 o 
  -8   0   4     2962.98     2851.02     76.45 o 
  -6   0   4     1013.51     1330.38     39.01 o 
  -4   0   4    41145.22    43155.47    478.58 o 
  -2   0   4     8774.38     8544.78    134.22 o 
   0   0   4    11181.77    11435.12    162.15 o 
   2   0   4       62.53       93.33     12.72 o 
   4   0   4    11859.12    12159.15    156.38 o 
   6   0   4      687.92      619.71     26.21 o 
   8   0   4     9069.35     9669.14    143.27 o 
  10   0   4     8232.90     8418.49    135.66 o 
  12   0   4     9866.54    10214.69    163.27 o 
  14   0   4    13430.95    13502.69    237.32 o 
  16   0   4    19543.51    19688.04    308.96 o 
  18   0   4      701.40      732.79     54.22 o 
  20   0   4     1280.02     1291.14     68.54 o 
  22   0   4       66.19       76.64     78.15 o 
  24   0   4     1554.06     1666.52    100.14 o 
  26   0   4       21.65       86.52     52.70 o 
  28   0   4      992.28      842.10     83.30 o 
 -29   1   4      254.49      169.88     68.13 o 
 -27   1   4      716.59      771.21     69.75 o 
 -25   1   4      307.77      383.74     53.09 o 
 -23   1   4      996.73      889.88     46.83 o 
 -21   1   4       75.63       49.32     21.52 o 
 -19   1   4      189.80      207.77     21.23 o 
 -17   1   4      690.60      670.40     26.48 o 
 -15   1   4       60.06       71.71     21.92 o 
 -13   1   4     1538.92     1512.02     38.58 o 
 -11   1   4      185.93      245.26     18.22 o 
  -9   1   4       71.78       94.09     14.30 o 
  -7   1   4      647.71      679.05     24.16 o 
  -5   1   4    13126.21    13973.33    150.67 o 
  -3   1   4     1792.62     1843.07     30.29 o 
  -1   1   4     6185.25     6655.50     69.12 o 
   1   1   4       32.95       65.00      7.96 o 
   3   1   4     3890.79     3979.10     48.51 o 
   5   1   4      925.53      935.43     20.93 o 
   7   1   4      211.10      190.07     11.70 o 
   9   1   4      480.07      497.35     18.35 o 
  11   1   4        0.06       23.70     12.00 o 
  13   1   4        0.96       16.38     15.13 o 
  15   1   4      403.06      411.13     20.75 o 
  17   1   4     3225.12     3215.58     58.40 o 
  19   1   4     1433.12     1455.35     47.09 o 
  21   1   4     1988.47     1948.69     58.35 o 
  23   1   4      155.89      131.56     31.27 o 
  25   1   4      501.53      512.55     46.16 o 
  27   1   4      152.75      175.19     41.92 o 
  29   1   4      101.46      146.35     42.77 o 
 -28   2   4      676.17      602.32     76.39 o 
 -26   2   4     1008.00     1070.23     65.61 o 
 -24   2   4      821.88      927.94     48.37 o 
 -22   2   4      236.71      250.67     31.58 o 
 -20   2   4      605.33      635.72     37.66 o 
 -18   2   4     2370.00     2470.85     65.20 o 
 -16   2   4      124.50      143.86     21.97 o 
 -14   2   4     2550.95     2443.38     64.80 o 
 -12   2   4     5133.59     5103.84    119.01 o 
 -10   2   4     3754.23     3470.87     52.40 o 
  -8   2   4    10193.66    10715.98    107.05 o 
  -6   2   4     3007.78     3018.33     47.67 o 
  -4   2   4     2981.45     2866.46     40.01 o 
  -2   2   4     2331.08     2133.14     61.07 o 
   0   2   4     3334.89     3311.89     68.89 o 
   2   2   4     5042.13     4758.25     70.22 o 
   4   2   4     1013.52      947.59     18.57 o 
   6   2   4    14304.62    14888.99    127.83 o 
   8   2   4     4270.87     4234.75     56.15 o 
  10   2   4     3203.08     3086.07     47.15 o 
  12   2   4     8239.73     8447.02     99.53 o 
  14   2   4     1729.52     1686.97     37.17 o 
  16   2   4     3252.64     3201.84     90.63 o 
  18   2   4     2660.32     2788.22     67.89 o 
  20   2   4     2106.95     2245.12     62.65 o 
  22   2   4     1400.65     1455.16     55.51 o 
  24   2   4      373.08      423.79     46.58 o 
  26   2   4      864.56      869.61     71.80 o 
  28   2   4       25.96       40.91     33.36 o 
 -27   3   4      274.55      327.63     47.88 o 
 -25   3   4       16.54       19.73     31.65 o 
 -23   3   4      107.47      140.10     31.68 o 
 -21   3   4       57.07       94.57     26.87 o 
 -19   3   4        1.39       25.28     24.34 o 
 -17   3   4     1043.76     1083.87     41.77 o 
 -15   3   4        0.25       10.03     14.64 o 
 -13   3   4     1426.53     1369.48     40.97 o 
 -11   3   4       16.18        9.38     14.97 o 
  -9   3   4     1258.22     1270.31     34.39 o 
  -7   3   4       32.00       42.00      7.75 o 
  -5   3   4      131.34      151.64     11.52 o 
  -3   3   4      561.36      622.96     16.22 o 
  -1   3   4      515.03      502.15     25.86 o 
   1   3   4       32.37       61.76     11.35 o 
   3   3   4     1160.36     1079.50     28.39 o 
   5   3   4      333.45      334.19     18.28 o 
   7   3   4     2894.53     2957.23     78.96 o 
   9   3   4       57.43       95.74     13.34 o 
  11   3   4      386.42      391.97     26.12 o 
  13   3   4      580.67      609.26     22.73 o 
  15   3   4        0.44       15.69     14.53 o 
  17   3   4     1131.88     1133.88     41.48 o 
  19   3   4      598.30      623.25     36.40 o 
  21   3   4      986.05      949.88     51.31 o 
  23   3   4       96.52      138.12     28.99 o 
  25   3   4       84.94      133.74     37.53 o 
  27   3   4      218.40      312.74     83.93 o 
 -26   4   4      272.48      364.18     52.49 o 
 -24   4   4     1503.98     1489.31     72.46 o 
 -22   4   4     2065.06     2067.90     69.05 o 
 -20   4   4     2491.68     2540.42     95.92 o 
 -18   4   4     2289.79     2263.35     65.90 o 
 -16   4   4     2649.24     2760.69     85.94 o 
 -14   4   4      995.82     1025.11     39.30 o 
 -12   4   4     2805.51     2820.52     62.90 o 
 -10   4   4     3657.10     3671.11     70.67 o 
  -8   4   4     3196.84     3020.42     56.75 o 
  -6   4   4     3909.59     3829.47     62.43 o 
  -4   4   4     4561.68     4449.69     70.81 o 
  -2   4   4     2114.75     1991.40     39.84 o 
   0   4   4     2310.41     2142.05     43.43 o 
   2   4   4     2370.65     2247.69     45.54 o 
   4   4   4     2794.51     2732.69     51.71 o 
   6   4   4     3222.09     3110.06     58.29 o 
   8   4   4     2917.96     3048.99     57.64 o 
  10   4   4     1163.55     1055.66     42.68 o 
  12   4   4      926.76      889.00     33.89 o 
  14   4   4      616.24      606.25     30.37 o 
  16   4   4      912.21      879.64     35.90 o 
  18   4   4      891.33      941.22     57.67 o 
  20   4   4     1644.96     1515.36     62.53 o 
  22   4   4     1812.51     2013.25     84.07 o 
  24   4   4     2403.48     2359.64     78.57 o 
  26   4   4     1268.16     1106.52     84.63 o 
 -27   5   4      258.89      327.09     64.77 o 
 -25   5   4       13.40       71.08     45.46 o 
 -23   5   4       64.53       53.33     34.86 o 
 -21   5   4      148.82      125.36     28.01 o 
 -19   5   4       71.67      135.31     25.40 o 
 -17   5   4        0.02       42.61     25.40 o 
 -15   5   4      437.16      443.69     29.54 o 
 -13   5   4       34.75        7.71     15.70 o 
 -11   5   4       99.15       85.22     19.40 o 
  -9   5   4        9.84        3.05     10.96 o 
  -7   5   4       19.28      -19.84     40.91 o 
  -5   5   4     2261.74     2311.25     45.23 o 
  -3   5   4        5.10       -2.31      8.41 o 
  -1   5   4      452.38      421.70     20.21 o 
   1   5   4      500.42      491.87     22.06 o 
   3   5   4      143.14      157.32     17.22 o 
   5   5   4      851.07      869.72     30.38 o 
   7   5   4        2.21       -8.78     13.61 o 
   9   5   4      390.40      435.61     23.29 o 
  11   5   4      223.62      239.81     28.95 o 
  13   5   4        4.65       12.75     18.79 o 
  15   5   4      212.61      233.97     23.19 o 
  17   5   4      419.33      317.20     37.61 o 
  19   5   4       92.11       98.85     24.70 o 
  21   5   4        1.86      111.75     34.58 o 
  23   5   4       29.83      137.61     62.11 o 
  25   5   4       78.16      176.00     43.70 o 
 -24   6   4     1559.82     1452.19     79.25 o 
 -22   6   4     1052.47     1156.57     65.62 o 
 -20   6   4     1809.50     1678.24     62.71 o 
 -18   6   4     1031.83     1071.71     49.69 o 
 -16   6   4      961.02      905.86     43.53 o 
 -14   6   4     2698.05     2597.24     65.94 o 
 -12   6   4     2658.36     2600.81     63.02 o 
 -10   6   4     1779.54     1747.76     48.33 o 
  -8   6   4     1178.81     1158.62     40.92 o 
  -6   6   4     3376.91     3234.74     62.50 o 
  -4   6   4      318.29      314.16     28.42 o 
  -2   6   4     1108.45      952.62     38.87 o 
   0   6   4     5375.92     5333.40    100.57 o 
   2   6   4     2950.34     2913.79     60.36 o 
   4   6   4     6344.87     6401.19    174.19 o 
   6   6   4     4330.04     4431.70     80.69 o 
   8   6   4      713.88      775.11     43.99 o 
  10   6   4      285.64      295.13     20.99 o 
  12   6   4       53.42       56.33     22.47 o 
  14   6   4      629.95      695.41     43.43 o 
  16   6   4      390.53      404.54     38.58 o 
  18   6   4     3263.95     3164.06    101.20 o 
  20   6   4     2924.44     2687.23     96.34 o 
  22   6   4      820.00      882.43     62.60 o 
  24   6   4     1746.06     1924.28     92.24 o 
 -23   7   4      320.56      320.29     51.68 o 
 -21   7   4      372.82      313.42     49.57 o 
 -19   7   4        3.00       49.96     30.13 o 
 -17   7   4     1252.73     1267.26     54.10 o 
 -15   7   4     2568.96     2518.46     83.58 o 
 -13   7   4      964.24      984.30     43.18 o 
 -11   7   4        7.57       15.53     18.24 o 
  -9   7   4      594.60      547.06     42.77 o 
  -7   7   4      568.91      590.39     26.95 o 
  -5   7   4       87.68      121.94     24.63 o 
  -3   7   4      420.65      409.28     32.19 o 
  -1   7   4      521.50      494.38     25.96 o 
   1   7   4      382.35      396.09     26.04 o 
   3   7   4      208.62      227.20     21.66 o 
   5   7   4     4199.56     4188.41     81.84 o 
   7   7   4     2617.57     2674.47     62.87 o 
   9   7   4      169.65      183.98     22.18 o 
  11   7   4      164.49      183.93     28.97 o 
  13   7   4      311.35      302.46     36.83 o 
  15   7   4      147.23      184.61     32.05 o 
  17   7   4      352.78      430.56     43.57 o 
  19   7   4       12.56      -23.01     30.48 o 
  21   7   4      522.57      469.44     55.35 o 
  23   7   4       54.73       18.35     38.72 o 
 -22   8   4      253.51      355.29     57.03 o 
 -20   8   4      437.56      389.09     50.28 o 
 -18   8   4       69.80       88.13     42.92 o 
 -16   8   4     5687.38     5568.93    124.89 o 
 -14   8   4       83.90       49.21     25.80 o 
 -12   8   4      259.81      234.02     26.98 o 
 -10   8   4       50.35       85.34     31.58 o 
  -8   8   4     2831.55     2646.87     97.77 o 
  -6   8   4      482.00      395.36     36.42 o 
  -4   8   4     3898.09     3994.41    100.46 o 
  -2   8   4     2743.03     2865.97     81.00 o 
   0   8   4     3581.01     3445.80     78.91 o 
   2   8   4     4020.22     4027.64    117.98 o 
   4   8   4     4282.81     4250.21     86.43 o 
   6   8   4      966.51      929.90     40.18 o 
   8   8   4     5902.83     5872.08    111.05 o 
  10   8   4     2654.13     2519.27     83.74 o 
  12   8   4     4551.69     4314.57    116.84 o 
  14   8   4      474.49      571.30     50.01 o 
  16   8   4     2362.60     2307.85     89.91 o 
  18   8   4      319.42      330.32     45.87 o 
  20   8   4      596.53      647.43     59.09 o 
  22   8   4      462.75      398.45     54.33 o 
 -21   9   4        0.70      -17.70     41.69 o 
 -19   9   4       30.50      159.65     51.52 o 
 -17   9   4      499.68      497.91     61.59 o 
 -15   9   4      539.81      622.99     52.12 o 
 -13   9   4       24.85       59.05     31.10 o 
 -11   9   4      720.99      634.72     46.44 o 
  -9   9   4        3.57       50.98     27.44 o 
  -7   9   4       20.47       17.00     25.04 o 
  -5   9   4      132.25      179.87     30.88 o 
  -3   9   4       29.35       35.65     22.75 o 
  -1   9   4       64.15       50.59     30.14 o 
   1   9   4       10.14       43.07     21.45 o 
   3   9   4       46.20       82.32     22.42 o 
   5   9   4      405.06      437.63     32.97 o 
   7   9   4     1995.76     1934.00     59.53 o 
   9   9   4      342.81      369.67     44.59 o 
  11   9   4      479.34      442.72     44.30 o 
  13   9   4        1.63       43.62     46.44 o 
  15   9   4      224.46      276.00     41.86 o 
  17   9   4       24.47       85.12     44.15 o 
  19   9   4        0.03       -3.68     30.85 o 
 -18  10   4       14.20       18.39     90.05 o 
 -16  10   4      339.35      186.33     53.74 o 
 -14  10   4      300.26      351.41     55.56 o 
 -12  10   4      985.96      887.65     61.77 o 
 -10  10   4      384.85      360.90     42.85 o 
  -8  10   4      476.98      487.16     47.35 o 
  -6  10   4     3472.77     3463.08    107.65 o 
  -4  10   4      837.66      769.99     50.83 o 
  -2  10   4     1581.41     1562.37     72.10 o 
   0  10   4     1908.41     1978.45     76.62 o 
   2  10   4      388.01      455.72     54.54 o 
   4  10   4     2194.49     2263.11     74.28 o 
   6  10   4     1525.68     1419.18     80.37 o 
   8  10   4     2569.31     2586.97     93.43 o 
  10  10   4     1902.09     1885.14     80.69 o 
  12  10   4     2171.88     2205.95     91.96 o 
  14  10   4     2102.71     2062.80     95.21 o 
  16  10   4      199.89      202.26     46.82 o 
  18  10   4      967.04      918.77     71.36 o 
 -15  11   4        9.01       55.16     77.84 o 
 -13  11   4      391.56      370.27     60.66 o 
 -11  11   4      290.65      328.17     65.17 o 
  -9  11   4      198.73      315.30     77.76 o 
  -7  11   4       44.10        5.36     27.43 o 
  -5  11   4      294.97      326.21     49.20 o 
  -3  11   4       78.43       94.55     33.36 o 
  -1  11   4      230.56      297.05     49.57 o 
   1  11   4        1.33       -7.90     26.47 o 
   3  11   4      183.99      210.75     63.33 o 
   5  11   4       20.13       14.11     43.62 o 
   7  11   4        2.67       94.55     33.72 o 
   9  11   4       66.37      186.48     40.18 o 
  11  11   4       80.77       74.86     36.25 o 
  13  11   4      138.69       90.17     39.22 o 
  15  11   4        0.59      -15.87     72.96 o 
 -10  12   4      564.12      613.83     73.77 o 
  -8  12   4     1027.78     1037.87     74.07 o 
  -6  12   4      571.67      581.76     63.46 o 
  -4  12   4      757.76      750.05     65.61 o 
  -2  12   4      253.34      279.61     58.43 o 
   0  12   4      952.39      983.43     73.45 o 
   2  12   4      899.61      790.82     73.01 o 
   4  12   4      872.32     1061.29     85.19 o 
   6  12   4      504.65      509.83     64.80 o 
   8  12   4      945.74     1011.30     84.05 o 
  10  12   4      621.44      593.26     81.06 o 
 -27   1   5      888.44      802.88     83.47 o 
 -25   1   5       50.84       72.44     43.49 o 
 -23   1   5      710.88      748.60     74.36 o 
 -21   1   5     1503.22     1502.38     69.13 o 
 -19   1   5     1043.05     1002.85     47.22 o 
 -17   1   5     1977.71     1937.99     57.92 o 
 -15   1   5      573.73      566.40     26.30 o 
 -13   1   5      638.99      633.61     30.60 o 
 -11   1   5     3506.52     3519.52     63.66 o 
  -9   1   5     1525.38     1469.88     40.77 o 
  -7   1   5     6718.83     6816.62     86.18 o 
  -5   1   5     4651.44     4509.85     63.00 o 
  -3   1   5    17780.80    18256.05    184.66 o 
  -1   1   5     4726.51     4834.79     64.51 o 
   1   1   5     2835.53     2809.32     43.48 o 
   3   1   5     3722.36     3724.24     60.29 o 
   5   1   5      825.95      803.94     23.23 o 
   7   1   5     5976.40     6010.85     78.26 o 
   9   1   5     4764.85     4878.10     85.28 o 
  11   1   5     3227.87     3147.56     55.10 o 
  13   1   5     6351.02     6287.99     91.86 o 
  15   1   5      709.56      684.43     27.95 o 
  17   1   5      866.16      903.11     33.17 o 
  19   1   5      138.64      168.60     23.89 o 
  21   1   5      886.14      912.14     54.49 o 
  23   1   5      437.84      484.75     46.66 o 
  25   1   5      545.02      498.59     54.13 o 
  27   1   5     1597.31     1522.72     94.09 o 
 -26   2   5      594.99      655.56     72.66 o 
 -24   2   5        5.37      -41.22     41.22 o 
 -22   2   5      324.09      343.27     39.21 o 
 -20   2   5       44.42       52.76     24.51 o 
 -18   2   5      579.73      600.77     59.61 o 
 -16   2   5      696.55      684.90     37.70 o 
 -14   2   5      757.32      715.14     33.96 o 
 -12   2   5      865.95      844.48     34.54 o 
 -10   2   5     1925.27     1852.50     39.39 o 
  -8   2   5      308.54      289.85     17.32 o 
  -6   2   5        1.02        4.29     12.58 o 
  -4   2   5     2605.20     2648.04     43.59 o 
  -2   2   5      122.23      110.53     10.99 o 
   0   2   5      245.28      234.70     12.16 o 
   2   2   5      193.75      228.72     16.42 o 
   4   2   5      883.27      875.53     30.62 o 
   6   2   5      987.08     1055.70     25.26 o 
   8   2   5      116.16       98.40     12.09 o 
  10   2   5      130.10      157.19     22.95 o 
  12   2   5      871.49      815.38     27.28 o 
  14   2   5      101.58      102.41     15.42 o 
  16   2   5      207.19      186.33     18.26 o 
  18   2   5        4.47       37.44     20.72 o 
  20   2   5      263.48      234.04     29.68 o 
  22   2   5       25.12       34.83     24.56 o 
  24   2   5      114.78      153.08     45.97 o 
  26   2   5       34.53      155.22     56.01 o 
 -25   3   5      396.63      358.86     58.60 o 
 -23   3   5      858.22      833.62     54.71 o 
 -21   3   5      767.39      836.86     50.46 o 
 -19   3   5     1910.24     1831.93     64.84 o 
 -17   3   5      689.52      773.11     42.26 o 
 -15   3   5     2597.19     2581.40    103.31 o 
 -13   3   5     4615.09     4714.05     94.14 o 
 -11   3   5     2455.05     2612.27     60.86 o 
  -9   3   5      498.61      477.68     25.21 o 
  -7   3   5      169.80      171.15     17.43 o 
  -5   3   5      513.49      466.68     19.57 o 
  -3   3   5      883.81      730.14     20.66 o 
  -1   3   5     2462.48     2350.76     52.15 o 
   1   3   5     3811.18     3878.77     69.15 o 
   3   3   5     6396.43     6379.69     97.04 o 
   5   3   5    13879.53    14222.12    174.89 o 
   7   3   5     2987.41     3078.75     62.19 o 
   9   3   5      648.42      607.64     28.38 o 
  11   3   5      264.79      268.06     31.53 o 
  13   3   5     1498.88     1466.39     42.38 o 
  15   3   5     1855.57     1736.27     57.43 o 
  17   3   5     1911.86     1874.60     97.64 o 
  19   3   5     2632.60     2625.30     88.80 o 
  21   3   5     1738.59     1759.26     74.89 o 
  23   3   5     2654.11     2726.52     99.50 o 
  25   3   5      742.08      844.81     80.16 o 
 -24   4   5        1.09       93.11     65.61 o 
 -22   4   5       42.22        8.13     30.95 o 
 -20   4   5       85.04      157.82     31.26 o 
 -18   4   5      189.91      181.53     28.20 o 
 -16   4   5       73.57       53.41     24.45 o 
 -14   4   5      221.17      267.98     27.86 o 
 -12   4   5        1.81        8.89     16.27 o 
 -10   4   5      192.84      187.45     20.20 o 
  -8   4   5        0.19       23.75     17.61 o 
  -6   4   5       81.54       98.78     14.24 o 
  -4   4   5       31.40       40.71     11.98 o 
  -2   4   5     1346.04     1356.64     36.76 o 
   0   4   5      289.75      322.41     22.40 o 
   2   4   5      171.59      184.87     19.57 o 
   4   4   5      733.09      732.52     29.08 o 
   6   4   5       29.57       37.79     24.27 o 
   8   4   5        3.76        0.65     12.67 o 
  10   4   5      449.83      472.61     42.29 o 
  12   4   5      974.77      873.88     51.86 o 
  14   4   5        4.13       -0.76     19.21 o 
  16   4   5      113.65      154.01     29.48 o 
  18   4   5       20.43       34.06     26.41 o 
  20   4   5      211.95      239.31     40.07 o 
  22   4   5       17.24       17.94     33.20 o 
  24   4   5      210.27      264.55     59.16 o 
 -25   5   5      615.89      587.72     68.74 o 
 -23   5   5      440.73      565.19     87.94 o 
 -21   5   5      391.51      404.82     42.70 o 
 -19   5   5     1465.61     1476.69     91.56 o 
 -17   5   5     1135.27     1156.77     50.93 o 
 -15   5   5     1614.94     1607.55     58.63 o 
 -13   5   5     1074.12     1059.75     43.78 o 
 -11   5   5     1987.31     1941.37     54.52 o 
  -9   5   5     1006.81     1010.70     37.30 o 
  -7   5   5     2658.46     2727.87     73.99 o 
  -5   5   5       35.45       69.79     34.60 o 
  -3   5   5      213.43      216.40     19.07 o 
  -1   5   5      839.87      835.91     30.06 o 
   1   5   5     3633.28     3578.32     69.89 o 
   3   5   5     1436.00     1396.61     42.81 o 
   5   5   5     3432.02     3350.54     71.88 o 
   7   5   5     1798.04     1806.58     49.65 o 
   9   5   5     2485.60     2558.68     61.42 o 
  11   5   5     1760.70     1808.27     65.46 o 
  13   5   5     1316.74     1325.73     56.20 o 
  15   5   5      557.02      604.99     41.24 o 
  17   5   5     4941.08     4628.04    172.63 o 
  19   5   5     2724.26     2746.64     97.42 o 
  21   5   5     2239.77     2331.20     90.34 o 
  23   5   5      611.67      676.85     59.96 o 
 -22   6   5        6.86       18.75     34.62 o 
 -20   6   5      161.57      201.85     33.64 o 
 -18   6   5       43.17       85.20     26.61 o 
 -16   6   5       70.43      121.95     35.30 o 
 -14   6   5     1081.31     1081.44     49.34 o 
 -12   6   5     1017.50     1035.73     44.55 o 
 -10   6   5      283.56      310.58     24.90 o 
  -8   6   5     1280.03     1220.63     54.09 o 
  -6   6   5     1173.55     1170.42     51.52 o 
  -4   6   5        4.71       74.52     29.22 o 
  -2   6   5      690.96      641.94     31.17 o 
   0   6   5     1426.99     1350.46     58.82 o 
   2   6   5       50.95       84.68     20.13 o 
   4   6   5       87.07      117.85     20.33 o 
   6   6   5      263.79      270.62     25.08 o 
   8   6   5       57.52       84.25     18.38 o 
  10   6   5       93.95      132.54     21.10 o 
  12   6   5       26.67      115.24     31.64 o 
  14   6   5      739.36      638.08     46.12 o 
  16   6   5      338.80      346.79     38.92 o 
  18   6   5      545.93      501.71     70.90 o 
  20   6   5       30.99       71.84     37.14 o 
  22   6   5        1.40       35.51     38.80 o 
 -21   7   5      193.76      183.73     53.65 o 
 -19   7   5       57.16       42.58     47.88 o 
 -17   7   5       88.49       78.31     46.40 o 
 -15   7   5      677.13      784.50     53.10 o 
 -13   7   5      212.94      255.43     37.90 o 
 -11   7   5     1960.82     1962.23     87.46 o 
  -9   7   5     2208.21     2378.53     80.03 o 
  -7   7   5     4589.36     4468.71    115.69 o 
  -5   7   5     3301.21     3544.47    134.25 o 
  -3   7   5     3004.18     2923.35     88.19 o 
  -1   7   5      366.36      459.95     41.46 o 
   1   7   5     1179.82     1114.82     52.20 o 
   3   7   5      508.91      480.08     29.85 o 
   5   7   5      603.30      619.67     33.30 o 
   7   7   5      658.87      685.83     36.24 o 
   9   7   5     3184.93     3010.41     76.21 o 
  11   7   5     1237.64     1251.31     60.55 o 
  13   7   5     2534.19     2615.69     90.95 o 
  15   7   5     1656.51     1658.81     75.57 o 
  17   7   5     1552.53     1564.19     74.65 o 
  19   7   5      755.59      804.01     62.18 o 
  21   7   5     1201.99     1127.71     74.18 o 
 -20   8   5       62.91       96.53     52.59 o 
 -18   8   5       19.78       17.10     40.44 o 
 -16   8   5       19.24       44.87     42.67 o 
 -14   8   5      267.09      389.99     64.07 o 
 -12   8   5        0.97      -10.74     27.70 o 
 -10   8   5        7.06       13.01     25.41 o 
  -8   8   5      143.79      159.56     32.36 o 
  -6   8   5       20.20       66.08     56.40 o 
  -4   8   5       28.13       19.50     25.08 o 
  -2   8   5      129.90      130.16     40.71 o 
   0   8   5       22.57       97.68     38.99 o 
   2   8   5      129.21      163.56     24.15 o 
   4   8   5      273.59      262.37     27.86 o 
   6   8   5      420.79      452.08     38.95 o 
   8   8   5     1337.07     1272.94     57.91 o 
  10   8   5      117.02      126.50     33.94 o 
  12   8   5       48.93      142.01     36.45 o 
  14   8   5      202.03      265.58     43.51 o 
  16   8   5        1.78       41.09     37.94 o 
  18   8   5       72.27       56.22     40.41 o 
  20   8   5       26.40       52.96     51.95 o 
 -17   9   5      131.21       76.74     54.63 o 
 -15   9   5     1925.89     1820.68     87.79 o 
 -13   9   5       38.16       57.13     34.77 o 
 -11   9   5      225.86      272.64     39.45 o 
  -9   9   5     2359.15     2309.52     87.97 o 
  -7   9   5     1020.32     1075.68     73.23 o 
  -5   9   5     6139.52     6112.11    155.74 o 
  -3   9   5     2826.30     2919.06     96.06 o 
  -1   9   5     2529.32     2635.60     89.90 o 
   1   9   5     3439.82     3403.77    101.43 o 
   3   9   5       12.19       69.68     33.59 o 
   5   9   5      646.65      657.81     41.82 o 
   7   9   5       42.83       55.96     30.75 o 
   9   9   5     3045.79     3042.58     99.80 o 
  11   9   5     1817.30     1641.44     81.42 o 
  13   9   5      862.86      889.46     65.64 o 
  15   9   5     2292.51     2337.82    101.01 o 
  17   9   5       53.52       75.75     61.60 o 
 -14  10   5     1014.99      946.69     92.07 o 
 -12  10   5      592.54      684.38     61.02 o 
 -10  10   5      179.43      192.11     40.15 o 
  -8  10   5       86.74       38.78     47.32 o 
  -6  10   5      263.36      351.51     62.26 o 
  -4  10   5      108.40      138.84     51.29 o 
  -2  10   5       85.40       97.08     36.16 o 
   0  10   5      213.18      198.07     42.06 o 
   2  10   5        0.77       50.22     31.44 o 
   4  10   5       15.01      -15.16     37.80 o 
   6  10   5        1.91       11.32     35.58 o 
   8  10   5       92.75       63.17     40.02 o 
  10  10   5       93.65       69.64     35.42 o 
  12  10   5       27.29       64.15     62.61 o 
  14  10   5        4.54       55.75     59.58 o 
 -11  11   5      572.01      556.09     77.58 o 
  -9  11   5      682.55      754.90     66.26 o 
  -7  11   5      847.02      818.65     75.21 o 
  -5  11   5      160.16      229.21     42.96 o 
  -3  11   5      203.18      279.68     47.22 o 
  -1  11   5     1608.11     1542.23     80.28 o 
   1  11   5     2011.24     1935.63     92.18 o 
   3  11   5     2003.64     1983.23    105.88 o 
   5  11   5      857.91      723.93     69.94 o 
   7  11   5     1226.17     1348.47     89.81 o 
   9  11   5      369.02      365.47     62.44 o 
  11  11   5      584.01      660.33     76.15 o 
  -4  12   5        3.08       -0.06     30.39 o 
  -2  12   5      119.90       83.92     69.43 o 
   0  12   5      247.68      240.21     58.35 o 
   2  12   5        7.18      -11.73     48.21 o 
   4  12   5       24.23       51.55     53.72 o 
 -24   0   6      556.23      623.36    136.61 o 
 -22   0   6     1305.09     1436.55    104.73 o 
 -20   0   6      814.32      686.73     74.11 o 
 -18   0   6     2795.75     2854.60    133.84 o 
 -16   0   6      899.02      985.15     57.11 o 
 -14   0   6     1934.39     1959.50     70.19 o 
 -12   0   6      203.63      210.86     38.37 o 
 -10   0   6     2221.60     2133.29    102.15 o 
  -8   0   6      511.78      454.95     33.45 o 
  -6   0   6    11264.24    10871.72    189.01 o 
  -4   0   6    11784.77    11518.65    195.39 o 
  -2   0   6     8068.48     8473.71    154.05 o 
   0   0   6     3100.74     3063.81     76.22 o 
   2   0   6     4849.13     4700.73     99.45 o 
   4   0   6       12.26       36.23     32.64 o 
   6   0   6      632.83      616.63     34.91 o 
   8   0   6      445.17      455.10    124.09 o 
  10   0   6      134.14      125.48     23.35 o 
  12   0   6      120.51      130.45     26.32 o 
  14   0   6     8264.98     8558.19    177.89 o 
  16   0   6       13.62       25.68     28.79 o 
  18   0   6      987.69      930.45     55.96 o 
  20   0   6     1814.33     1715.98    251.08 o 
  22   0   6     3146.97     3060.58    230.78 o 
  24   0   6      747.41      679.21    135.54 o 
 -25   1   6       43.59       18.21     38.37 o 
 -23   1   6        0.11       54.52     73.94 o 
 -21   1   6       59.44       91.77     36.13 o 
 -19   1   6       23.34       45.90     31.44 o 
 -17   1   6      152.95      202.50     31.61 o 
 -15   1   6      548.36      525.47     34.20 o 
 -13   1   6       26.87       37.71     15.89 o 
 -11   1   6        2.29       19.85     17.68 o 
  -9   1   6      389.37      383.38     21.84 o 
  -7   1   6     3499.17     3451.82     61.90 o 
  -5   1   6      187.59      174.08     16.82 o 
  -3   1   6      420.81      395.66     19.82 o 
  -1   1   6        8.78       41.37     21.53 o 
   1   1   6        6.89        2.48      9.86 o 
   3   1   6     1759.78     1734.75     46.42 o 
   5   1   6      156.10      196.41     20.57 o 
   7   1   6     3212.78     3068.40     82.52 o 
   9   1   6       36.19       43.89     20.98 o 
  11   1   6        0.53       18.73     15.75 o 
  13   1   6       29.65       61.08     17.49 o 
  15   1   6     6751.54     6668.92    113.67 o 
  17   1   6       69.57      113.00     21.39 o 
  19   1   6       41.27       48.70     42.58 o 
  21   1   6      149.02      184.67     44.55 o 
  23   1   6      306.65      387.33     72.75 o 
 -24   2   6      132.05      230.22     50.02 o 
 -22   2   6      661.63      632.48     52.43 o 
 -20   2   6     1209.52     1221.48     59.57 o 
 -18   2   6      120.52      133.98     27.23 o 
 -16   2   6      790.04      814.76     43.55 o 
 -14   2   6      940.65      991.92     44.92 o 
 -12   2   6     1647.84     1637.48     52.63 o 
 -10   2   6     2783.04     2667.45     54.05 o 
  -8   2   6     2200.25     2138.10     45.76 o 
  -6   2   6     2309.96     2241.44     45.62 o 
  -4   2   6     1313.67     1261.85     31.87 o 
  -2   2   6     4946.14     4836.55    108.41 o 
   0   2   6     2445.04     2451.24     56.99 o 
   2   2   6      783.72      825.58     34.25 o 
   4   2   6     4841.06     4868.50     88.41 o 
   6   2   6      964.64      963.72     45.94 o 
   8   2   6     1068.61     1046.80     40.11 o 
  10   2   6     1406.88     1409.38     47.47 o 
  12   2   6      712.71      709.32     35.67 o 
  14   2   6     1279.51     1341.80     55.82 o 
  16   2   6     1454.00     1432.39     82.69 o 
  18   2   6     2530.10     2795.24     91.35 o 
  20   2   6     1030.17     1135.26     62.32 o 
  22   2   6      968.72     1141.12     73.82 o 
  24   2   6     1203.30     1274.44     94.61 o 
 -23   3   6        0.08       23.16     37.72 o 
 -21   3   6      132.13      100.60     33.49 o 
 -19   3   6       71.83       29.29     29.83 o 
 -17   3   6      186.71      165.76     31.75 o 
 -15   3   6        0.41      -10.28     21.05 o 
 -13   3   6        1.30        0.54     19.50 o 
 -11   3   6      144.94      161.66     23.06 o 
  -9   3   6       62.49       93.91     18.12 o 
  -7   3   6      420.75      374.85     19.93 o 
  -5   3   6      359.77      342.26     33.72 o 
  -3   3   6       15.02       42.48     18.63 o 
  -1   3   6      539.94      539.22     28.29 o 
   1   3   6      220.65      186.70     21.10 o 
   3   3   6     3550.77     3534.81     73.79 o 
   5   3   6      284.73      222.33     23.09 o 
   7   3   6      709.03      691.58     36.83 o 
   9   3   6        6.27       37.59     34.76 o 
  11   3   6       42.74       57.35     26.38 o 
  13   3   6     1097.53     1024.09     43.17 o 
  15   3   6      340.91      393.28     45.25 o 
  17   3   6      842.16      700.08     51.78 o 
  19   3   6        1.60       38.29     31.29 o 
  21   3   6       26.76       35.32     47.15 o 
  23   3   6      132.66      207.80     58.03 o 
 -22   4   6      333.45      361.55     45.81 o 
 -20   4   6      275.14      323.10     46.14 o 
 -18   4   6      554.31      582.66     44.17 o 
 -16   4   6      127.95      181.20     32.58 o 
 -14   4   6      779.87      761.83     52.98 o 
 -12   4   6     1462.53     1549.89     52.02 o 
 -10   4   6     1628.58     1710.16     99.43 o 
  -8   4   6     1720.47     1701.25     61.84 o 
  -6   4   6     2042.24     2094.61     68.60 o 
  -4   4   6      731.17      727.62     30.03 o 
  -2   4   6      460.62      490.25     27.54 o 
   0   4   6      475.69      498.41     29.28 o 
   2   4   6     1284.94     1277.02     43.47 o 
   4   4   6     2554.80     2402.18     62.73 o 
   6   4   6     5526.25     5571.75    106.15 o 
   8   4   6     5544.71     5409.89    105.61 o 
  10   4   6     5151.40     5176.01    103.89 o 
  12   4   6     3720.16     3688.90     84.38 o 
  14   4   6     2241.83     2248.59     87.07 o 
  16   4   6      780.82      837.08     62.52 o 
  18   4   6      463.95      443.16     48.37 o 
  20   4   6      346.36      328.42     51.12 o 
  22   4   6      604.46      658.41     60.07 o 
 -21   5   6       10.82       34.65     38.30 o 
 -19   5   6       70.41       60.29     40.23 o 
 -17   5   6      261.83      304.36     63.01 o 
 -15   5   6       19.49       -0.74     23.66 o 
 -13   5   6       82.56      186.60     35.71 o 
 -11   5   6       95.25       77.99     40.27 o 
  -9   5   6      381.89      354.60     38.37 o 
  -7   5   6      320.54      315.08     34.38 o 
  -5   5   6        5.78        1.48     30.87 o 
  -3   5   6       79.58      103.48     36.53 o 
  -1   5   6        7.18        0.55     12.62 o 
   1   5   6       36.36       36.24     24.06 o 
   3   5   6      234.84      233.17     24.65 o 
   5   5   6       28.64       40.71     33.79 o 
   7   5   6      740.70      717.48     38.52 o 
   9   5   6       36.63       -6.42     19.59 o 
  11   5   6        4.36       15.78     19.80 o 
  13   5   6      373.04      298.64     38.47 o 
  15   5   6       92.64       77.43     35.09 o 
  17   5   6       67.31       47.55     32.40 o 
  19   5   6        6.89       65.03     38.85 o 
  21   5   6        3.97       67.32     52.56 o 
 -20   6   6      224.88      258.87     46.33 o 
 -18   6   6      158.47      162.66     41.07 o 
 -16   6   6      727.12      596.49     53.00 o 
 -14   6   6     2189.79     2465.23     90.30 o 
 -12   6   6      835.28      793.25     55.56 o 
 -10   6   6     1145.07     1113.77     70.94 o 
  -8   6   6     1534.21     1483.12     67.76 o 
  -6   6   6      107.89      137.29     55.25 o 
  -4   6   6       95.61      114.87     27.96 o 
  -2   6   6      510.67      484.44     39.91 o 
   0   6   6     1315.52     1255.26     58.95 o 
   2   6   6     2942.87     2788.78     70.19 o 
   4   6   6     4898.01     4878.41    103.34 o 
   6   6   6     3766.13     3666.48     88.86 o 
   8   6   6     1527.90     1380.77     51.71 o 
  10   6   6     2040.30     2056.43     79.11 o 
  12   6   6     1298.43     1317.76     65.59 o 
  14   6   6      586.75      636.53     52.78 o 
  16   6   6     2052.98     2047.90     86.89 o 
  18   6   6     1709.55     1648.08     81.44 o 
  20   6   6      630.64      665.58     71.56 o 
 -19   7   6      975.62      851.10     83.56 o 
 -17   7   6      354.29      292.61     57.76 o 
 -15   7   6       45.61       83.64     37.43 o 
 -13   7   6       13.17      -20.05     29.41 o 
 -11   7   6        3.25       35.75     28.64 o 
  -9   7   6      184.79      288.51     38.89 o 
  -7   7   6       18.81       15.01     32.35 o 
  -5   7   6      770.34      668.09     50.02 o 
  -3   7   6       96.45      129.67     34.81 o 
  -1   7   6      238.37      277.37     62.40 o 
   1   7   6      279.50      204.82     34.79 o 
   3   7   6      616.80      703.71     40.01 o 
   5   7   6     3126.61     2934.83     79.52 o 
   7   7   6      496.75      455.94     37.33 o 
   9   7   6        0.78       -0.19     22.65 o 
  11   7   6       59.91      107.28     35.15 o 
  13   7   6      813.55      784.35     61.89 o 
  15   7   6      121.87      185.78     63.62 o 
  17   7   6      763.65      598.51     57.83 o 
  19   7   6       86.72        6.00     45.21 o 
 -16   8   6     1020.58     1087.07     76.51 o 
 -14   8   6      268.27      295.81     47.62 o 
 -12   8   6      237.53      326.44     57.85 o 
 -10   8   6      896.22      874.02     60.02 o 
  -8   8   6      203.59      262.40     39.32 o 
  -6   8   6     1702.40     1603.48    134.54 o 
  -4   8   6      871.07      882.36     70.32 o 
  -2   8   6     2598.35     2485.63     93.49 o 
   0   8   6     1467.59     1548.60     69.64 o 
   2   8   6     4076.09     4230.46    118.81 o 
   4   8   6      515.45      507.61     38.23 o 
   6   8   6      786.87      699.21     42.35 o 
   8   8   6     1176.20     1127.43     59.99 o 
  10   8   6     1241.65     1236.36     67.64 o 
  12   8   6      186.87      211.32     60.32 o 
  14   8   6     1307.16     1266.31     79.81 o 
  16   8   6      254.82      301.09     50.90 o 
 -13   9   6       98.56      121.47     40.99 o 
 -11   9   6       66.82      128.39     78.90 o 
  -9   9   6       14.75       28.25     32.47 o 
  -7   9   6       41.33       68.98     36.03 o 
  -5   9   6        1.53      -13.53     30.32 o 
  -3   9   6      495.96      447.83     49.46 o 
  -1   9   6       16.47        9.21     27.85 o 
   1   9   6       55.15       16.04     32.17 o 
   3   9   6      825.18      729.67     56.61 o 
   5   9   6      683.69      660.81     71.04 o 
   7   9   6      259.67      207.88     45.29 o 
   9   9   6       10.92       42.96     53.40 o 
  11   9   6        4.57       45.03     37.68 o 
  13   9   6       29.46       56.22     37.90 o 
 -10  10   6      244.65      254.14     49.48 o 
  -8  10   6     1815.44     1713.56     91.10 o 
  -6  10   6      655.95      728.67     64.62 o 
  -4  10   6     1326.76     1350.08     85.43 o 
  -2  10   6     1031.16     1043.63     73.38 o 
   0  10   6      328.54      330.35     48.30 o 
   2  10   6      570.41      579.83     57.61 o 
   4  10   6      168.71      152.30     77.41 o 
   6  10   6      448.91      514.92     64.54 o 
   8  10   6       92.84      133.03     48.51 o 
  10  10   6      753.13      792.31    103.93 o 
  -3  11   6        0.32       61.62     43.16 o 
  -1  11   6       33.15       19.25     37.72 o 
   1  11   6       10.48       -5.73     49.14 o 
   3  11   6       20.55       29.63     52.67 o 
 -21   1   7      722.43      770.57     68.22 o 
 -19   1   7     1576.22     1432.79     80.63 o 
 -17   1   7     1061.13     1077.48     83.76 o 
 -15   1   7      590.87      629.95     42.12 o 
 -13   1   7     1474.56     1389.54     52.93 o 
 -11   1   7      326.58      351.21     30.30 o 
  -9   1   7     1053.31     1094.01     38.68 o 
  -7   1   7      206.35      289.60     22.91 o 
  -5   1   7     3505.90     3385.26     65.95 o 
  -3   1   7     1261.01     1262.56     46.96 o 
  -1   1   7      602.46      609.09     31.47 o 
   1   1   7      630.52      629.25     36.83 o 
   3   1   7       51.67       83.19     21.20 o 
   5   1   7      813.27      915.97     40.27 o 
   7   1   7     1434.77     1520.17     51.91 o 
   9   1   7     1066.94     1092.00     51.01 o 
  11   1   7     3673.45     3832.07     91.99 o 
  13   1   7     1677.60     1675.73     59.67 o 
  15   1   7     2390.55     2270.20     81.39 o 
  17   1   7      137.02      156.66     50.94 o 
  19   1   7     1224.29     1237.39     99.40 o 
  21   1   7      865.61      871.85     97.92 o 
 -20   2   7      241.38      262.22     70.37 o 
 -18   2   7       10.36       18.96     29.34 o 
 -16   2   7       11.18       35.62     31.81 o 
 -14   2   7      113.22      130.96     31.66 o 
 -12   2   7        7.64       15.06     33.83 o 
 -10   2   7       39.34       13.92     21.02 o 
  -8   2   7        8.55       -6.57     19.74 o 
  -6   2   7      788.92      724.34     36.33 o 
  -4   2   7       16.56       24.14     19.61 o 
  -2   2   7       21.42       39.31     18.90 o 
   0   2   7       61.26      130.43     22.53 o 
   2   2   7      734.80      679.29     41.16 o 
   4   2   7      116.93      178.07     26.02 o 
   6   2   7       43.05       56.98     23.02 o 
   8   2   7      232.49      305.90     42.62 o 
  10   2   7       48.40       21.87     22.00 o 
  12   2   7      337.77      382.55     35.02 o 
  14   2   7       93.66      174.10     31.54 o 
  16   2   7      350.12      312.61     39.19 o 
  18   2   7       30.58       48.83     35.97 o 
  20   2   7        6.70       -2.34     44.96 o 
 -21   3   7      294.91      340.43     61.72 o 
 -19   3   7       13.33       47.81     42.05 o 
 -17   3   7      285.21      435.84     90.06 o 
 -15   3   7     1418.62     1349.92     86.32 o 
 -13   3   7     1968.71     1899.09     77.83 o 
 -11   3   7     1591.77     1564.45     67.45 o 
  -9   3   7     1202.70     1500.68    199.38 o 
  -7   3   7     1421.69     1353.69     60.92 o 
  -5   3   7      728.00      676.10     36.64 o 
  -3   3   7      734.24      714.34     35.86 o 
  -1   3   7      856.11      915.08     41.62 o 
   1   3   7     1312.27     1372.07     48.79 o 
   3   3   7     5129.21     5250.63    107.77 o 
   5   3   7     3107.32     3076.37     87.83 o 
   7   3   7     1280.72     1317.57     52.55 o 
   9   3   7      602.82      659.17     38.19 o 
  11   3   7     1312.87     1352.09     96.14 o 
  13   3   7     1079.56     1143.17     59.94 o 
  15   3   7      919.53      949.35     61.66 o 
  17   3   7     1144.68     1142.48     76.63 o 
  19   3   7      681.44      645.08     60.74 o 
 -20   4   7      141.56      182.39     52.27 o 
 -18   4   7        5.91       78.85     40.91 o 
 -16   4   7       10.46       58.11     49.26 o 
 -14   4   7        6.92       28.40     32.48 o 
 -12   4   7        9.71       -0.23     25.28 o 
 -10   4   7       30.75       10.54     26.90 o 
  -8   4   7      464.16      508.60     39.85 o 
  -6   4   7      275.01      316.60     38.18 o 
  -4   4   7       16.71      -13.48     28.24 o 
  -2   4   7      102.59      129.90     25.97 o 
   0   4   7        3.17        4.25     20.35 o 
   2   4   7       44.01       61.99     22.46 o 
   4   4   7      179.62      224.96     32.76 o 
   6   4   7      274.86      291.70     37.90 o 
   8   4   7       94.39      139.49     28.06 o 
  10   4   7       71.97      114.58     28.99 o 
  12   4   7        4.09       12.54     27.09 o 
  14   4   7      250.61      247.16     42.91 o 
  16   4   7       53.96        6.73     31.41 o 
  18   4   7       73.12      108.88     54.99 o 
  20   4   7      163.44      267.94     51.21 o 
 -19   5   7      147.63      117.59     41.07 o 
 -17   5   7      190.03      169.53     40.95 o 
 -15   5   7      128.98      106.21     36.82 o 
 -13   5   7      938.42      961.07     61.58 o 
 -11   5   7      817.89      821.54     57.02 o 
  -9   5   7     3143.36     3102.61    103.35 o 
  -7   5   7      862.72      956.16     57.22 o 
  -5   5   7      963.53      982.88     57.27 o 
  -3   5   7     1476.73     1534.01     64.77 o 
  -1   5   7     2658.25     2688.81     85.87 o 
   1   5   7     1664.27     1645.08     59.89 o 
   3   5   7     2321.64     2315.07     70.58 o 
   5   5   7     1747.17     1691.12     60.24 o 
   7   5   7     2324.19     2281.16     71.48 o 
   9   5   7     1345.44     1425.97     58.53 o 
  11   5   7     1101.44     1093.35     62.51 o 
  13   5   7       93.91       91.06     39.17 o 
  15   5   7     1317.28     1358.04     77.25 o 
  17   5   7      931.97      842.26     66.07 o 
 -16   6   7       21.34       23.07     36.84 o 
 -14   6   7       38.92       85.40     38.15 o 
 -12   6   7      117.92      114.06     40.98 o 
 -10   6   7       94.02      146.50     36.69 o 
  -8   6   7      289.97      262.36     40.82 o 
  -6   6   7      131.06      214.14     39.81 o 
  -4   6   7        4.97       18.11     31.44 o 
  -2   6   7        8.95       20.56     26.73 o 
   0   6   7       18.06       15.78     33.74 o 
   2   6   7       13.77       63.13     29.28 o 
   4   6   7       62.35      102.59     29.84 o 
   6   6   7      181.97      181.12     32.67 o 
   8   6   7       20.07       78.67     45.52 o 
  10   6   7       88.33      130.64     41.81 o 
  12   6   7       45.54       66.91     53.76 o 
  14   6   7      857.41      792.91     63.15 o 
  16   6   7        0.42       25.69     37.57 o 
 -15   7   7      171.64      210.77     47.84 o 
 -13   7   7      134.61      212.27     48.42 o 
 -11   7   7      234.18      295.37     46.68 o 
  -9   7   7      607.85      537.92     53.06 o 
  -7   7   7      802.47      871.52     62.12 o 
  -5   7   7     2021.72     2035.22     85.41 o 
  -3   7   7      498.98      552.79     50.32 o 
  -1   7   7     2347.04     2339.69     95.11 o 
   1   7   7     1251.73     1204.86     62.61 o 
   3   7   7     1379.43     1461.04     71.44 o 
   5   7   7      440.27      504.48     48.65 o 
   7   7   7     1043.23      940.84     57.33 o 
   9   7   7      590.61      655.57     57.94 o 
  11   7   7      476.75      519.09     51.56 o 
  13   7   7      548.66      572.32     59.10 o 
  15   7   7      557.73      524.04     63.09 o 
 -12   8   7      136.19      150.39     63.14 o 
 -10   8   7      236.28      291.80     49.60 o 
  -8   8   7      182.25      236.79     47.42 o 
  -6   8   7      276.75      335.92     68.73 o 
  -4   8   7       16.00       66.86     34.04 o 
  -2   8   7        0.16       37.31     31.33 o 
   0   8   7      571.63      595.00     54.88 o 
   2   8   7        5.69       36.76     58.02 o 
   4   8   7       12.84       13.26     30.83 o 
   6   8   7      146.19      161.30     49.70 o 
   8   8   7       34.20       48.97     63.64 o 
  10   8   7       37.64      124.84     65.76 o 
  12   8   7      181.59      184.14     52.92 o 
  -7   9   7      711.24      653.88     75.26 o 
  -5   9   7      384.06      445.00     53.03 o 
  -3   9   7      812.10      961.86     67.92 o 
  -1   9   7     1551.86     1517.67     87.58 o 
   1   9   7      293.51      328.38     49.13 o 
   3   9   7      677.98      599.42     68.93 o 
   5   9   7       48.84      129.62     50.75 o 
   7   9   7     1149.08     1165.62     86.74 o 
 -18   0   8      983.36     1261.05    171.56 o 
 -16   0   8     1498.21     1555.93    155.69 o 
 -12   0   8     1252.44     1318.74    153.24 o 
 -10   0   8     1679.84     1283.33    141.34 o 
  -8   0   8      329.87      232.18     48.65 o 
  -6   0   8      418.00      380.57     85.47 o 
  -4   0   8      299.05      300.09     51.24 o 
  -2   0   8      627.08      703.11     74.03 o 
   0   0   8     1811.38     1923.73    111.20 o 
   2   0   8     2192.29     2320.71    123.44 o 
   4   0   8     3778.10     3857.35    160.72 o 
   6   0   8     1719.71     1866.25    113.75 o 
   8   0   8     3041.78     2853.98    140.08 o 
  10   0   8      111.05      156.34     52.32 o 
  12   0   8     5689.92     5862.09    214.79 o 
  14   0   8       29.12        6.90     41.55 o 
  16   0   8       48.66      253.06    112.95 o 
 -17   1   8      178.23      121.94     49.81 o 
 -15   1   8       62.16      161.56    101.11 o 
 -13   1   8       30.98      -10.67     33.83 o 
 -11   1   8        2.80       26.51     38.98 o 
  -9   1   8     1405.41     1098.23     59.24 o 
  -7   1   8       54.09      112.90     40.93 o 
  -5   1   8      352.54      381.24     33.98 o 
  -3   1   8     1056.39      942.74     53.61 o 
  -1   1   8      689.29      669.94     48.52 o 
   1   1   8      462.02      472.03     53.45 o 
   3   1   8      249.07      249.45     39.17 o 
   5   1   8      762.74      757.63     81.65 o 
   7   1   8        7.86       36.80     35.73 o 
   9   1   8      606.45      499.63     50.64 o 
  11   1   8      310.11      326.00     43.96 o 
  13   1   8     1250.03     1124.89     94.38 o 
  15   1   8      177.71      261.36     72.37 o 
  17   1   8        8.84       14.17     91.12 o 
 -16   2   8      399.35      560.17     87.92 o 
 -14   2   8      676.31      762.89     73.03 o 
 -12   2   8      467.98      517.36     47.48 o 
 -10   2   8      800.40      722.09     55.82 o 
  -8   2   8      235.93      232.04     79.35 o 
  -6   2   8      119.51      204.11     36.83 o 
  -4   2   8     1646.10     1534.37     58.02 o 
  -2   2   8      784.17      791.31     54.07 o 
   0   2   8      832.29      896.13     46.05 o 
   2   2   8     2062.19     2083.72     67.56 o 
   4   2   8     1634.00     1615.06     62.58 o 
   6   2   8     1308.74     1290.56     57.63 o 
   8   2   8      963.85     1236.56    149.83 o 
  10   2   8     1024.82     1135.36     66.06 o 
  12   2   8      441.70      322.68     42.22 o 
  14   2   8      892.56      891.94     75.34 o 
  16   2   8     1267.98     1166.49     86.18 o 
 -15   3   8       94.51      216.27     51.50 o 
 -13   3   8      155.50      140.79     38.17 o 
 -11   3   8       92.68      157.78     38.63 o 
  -9   3   8        4.00       57.80     58.38 o 
  -7   3   8       68.78       77.95     35.23 o 
  -5   3   8      273.96      269.30     56.93 o 
  -3   3   8      425.51      424.80     43.48 o 
  -1   3   8     1783.35     1713.17     61.40 o 
   1   3   8       34.39      107.31     29.32 o 
   3   3   8      386.75      372.97     38.78 o 
   5   3   8       13.36       32.12     25.13 o 
   7   3   8       88.97      139.81     30.46 o 
   9   3   8      199.93      260.44     40.27 o 
  11   3   8       43.45       99.11     32.43 o 
  13   3   8       37.21       -4.19     60.46 o 
  15   3   8      166.13      259.23     62.97 o 
 -14   4   8      361.04      332.17     56.49 o 
 -12   4   8      735.90      714.19     59.81 o 
 -10   4   8     1175.27     1191.91     71.99 o 
  -8   4   8     2832.54     2901.11    105.92 o 
  -6   4   8     2527.44     2458.54     98.72 o 
  -4   4   8     1744.47     1761.46     77.38 o 
  -2   4   8     1083.52     1127.11     60.10 o 
   0   4   8      567.48      654.47     49.61 o 
   2   4   8       88.56      167.42     52.49 o 
   4   4   8      316.53      336.63     43.68 o 
   6   4   8      275.89      258.10     59.70 o 
   8   4   8      474.00      505.99     47.63 o 
  10   4   8      899.94      956.21     65.76 o 
  12   4   8     1256.21     1229.15     77.20 o 
  14   4   8      767.67      822.55     80.36 o 
 -13   5   8        0.70       27.12     43.33 o 
 -11   5   8      340.41      346.43     50.48 o 
  -9   5   8        5.67        3.59     35.03 o 
  -7   5   8       35.81       76.78     49.04 o 
  -5   5   8        0.05        4.94     30.98 o 
  -3   5   8        0.41       17.29     44.56 o 
  -1   5   8       58.94       95.83     36.57 o 
   1   5   8        3.49       10.82     26.81 o 
   3   5   8      178.83      160.57     46.53 o 
   5   5   8      161.77      110.76     32.71 o 
   7   5   8        1.91      -12.94     27.29 o 
   9   5   8      102.22       62.00     37.73 o 
  11   5   8      181.43      193.45     46.15 o 
  13   5   8       57.48       10.13     35.84 o 
 -10   6   8     1441.56     1425.05     88.66 o 
  -8   6   8     1132.32     1154.70     72.16 o 
  -6   6   8      443.98      582.84     55.23 o 
  -4   6   8      478.64      507.61     55.20 o 
  -2   6   8      751.49      722.03     58.65 o 
   0   6   8      466.09      516.61     56.41 o 
   2   6   8     1574.26     1618.42     80.22 o 
   4   6   8      764.86      756.45     59.09 o 
   6   6   8      108.93       99.39     50.14 o 
   8   6   8      492.06      532.41     76.27 o 
  10   6   8      144.18      219.29     46.51 o 
  -7   7   8      252.80      195.91     48.70 o 
  -5   7   8      247.95      237.83     46.10 o 
  -3   7   8       82.08       81.76     39.72 o 
  -1   7   8      252.15      254.21     52.39 o 
   1   7   8     1718.64     1707.31     85.42 o 
   3   7   8       43.00      -13.24     31.56 o 
   5   7   8       94.74       63.75     57.12 o 
   7   7   8       62.14      102.67     74.64 o 
 -11   1   9      583.44      634.91     99.52 o 
  -9   1   9      152.50      337.80    127.30 o 
  -7   1   9     1750.50     1726.88    119.74 o 
  -5   1   9     1411.06     1234.54     83.30 o 
  -3   1   9      966.51      996.38     76.43 o 
  -1   1   9      871.85      928.06     62.21 o 
   1   1   9      302.46      374.77     46.34 o 
   3   1   9      529.99      555.78     52.45 o 
   5   1   9     1098.27     1106.00     96.72 o 
   7   1   9      620.92      679.04     65.28 o 
   9   1   9     1877.41     1692.64     90.07 o 
  11   1   9     1045.15     1124.14     91.10 o 
 -10   2   9      140.30      207.86     64.24 o 
  -8   2   9       72.65      164.02     60.32 o 
  -6   2   9        1.83      -37.45     40.17 o 
  -4   2   9       69.68       67.95     48.30 o 
  -2   2   9       11.62       -6.19     35.38 o 
   0   2   9      337.37      308.66     59.23 o 
   2   2   9       34.15       37.96     34.39 o 
   4   2   9        0.21       30.38     47.74 o 
   6   2   9        1.19       14.40     34.94 o 
   8   2   9        8.84       55.04     35.17 o 
  10   2   9        4.46       29.04     50.93 o 
  -9   3   9      641.98      739.17     99.76 o 
  -7   3   9      410.41      378.36     66.44 o 
  -5   3   9      359.60      371.77     61.08 o 
  -3   3   9      476.73      456.64     60.75 o 
  -1   3   9      343.46      360.54     56.26 o 
   1   3   9     1546.53     1591.96     97.28 o 
   3   3   9     1204.96     1045.42     87.03 o 
   5   3   9      379.29      469.35     67.94 o 
   7   3   9       96.44      128.19     46.72 o 
   9   3   9      162.68      251.21     59.97 o 
  -6   4   9       15.05       -1.76     31.36 o 
  -4   4   9       50.94       26.28     46.58 o 
  -2   4   9        0.78       60.85     45.02 o 
   0   4   9       84.80       66.85     46.34 o 
   2   4   9        0.67       61.02     48.88 o 
   4   4   9        1.92      -53.90     53.90 o 
   6   4   9        6.63       98.69     75.74 o 
  -1   5   9      444.36      535.54     75.73 o 
   1   5   9      379.19      310.41     63.68 o 
                                                 
